# Supplementary material for: Regulation of Zn and Fe transporters by the GPC1 gene during early wheat monocarpic senescence
Source: BMC Plant Biol. 2014 Dec 19;14:368. doi: 10.1186/s12870-014-0368-2 (PMC4302714; doi:10.1186/s12870-014-0368-2)
Supplement: Additional file 2: — RNA-seq data. Table of genomic contigs, associated Ensembl contig and protein-coding gene, NCBI BLASTX result, normalized count values, trend during senescence and whether the gene is included in the GPC-A1 or GPC-A1/GPC-B2 regulated set. For each pairwise comparison, fold-change and statistical results from each test is described. [file 12870_2014_368_MOESM2_ESM.zip]

Archive with 1 entries (1 files):
- GPC_RNAseq_Additional_file_2.txt
