# Supplementary material for: Regulation of Zn and Fe transporters by the GPC1 gene during early wheat monocarpic senescence
Source: BMC Plant Biol. 2014 Dec 19;14:368. doi: 10.1186/s12870-014-0368-2 (PMC4302714; doi:10.1186/s12870-014-0368-2)
Supplement: Additional file 2: — RNA-seq data. Table of genomic contigs, associated Ensembl contig and protein-coding gene, NCBI BLASTX result, normalized count values, trend during senescence and whether the gene is included in the GPC-A1 or GPC-A1/GPC-B2 regulated set. For each pairwise comparison, fold-change and statistical results from each test is described. [file 12870_2014_368_MOESM2_ESM.zip › GPC_RNAseq_Additional_file_2.txt]

																																											DE analyses	Senescence set
																																											WT HD vs WT 12DAA					WT HD vs WT 22DAA
URGI contig	Ensembl locus	Ensembl high confidence protein coding gene	BLASTX sequence description	Trend during senescence in WT	High-confidence GPC-A1 regulated	High-confidence GPC-B2 regulated	WT_HD_Rep1	WT_HD_Rep2	WT_HD_Rep3	WT_HD_Rep4	WT_12D_Rep1	WT_12D_Rep2	WT_12D_Rep3	WT_12D_Rep4	WT_22D_Rep1	WT_22D_Rep2	WT_22D_Rep3	WT_22D_Rep4	gpc-A1_HD_Rep1	gpc-A1_HD_Rep2	gpc-A1_HD_Rep3	gpc-A1_HD_Rep4	gpc-A1_12D_Rep1	gpc-A1_12D_Rep2	gpc-A1_12D_Rep3	gpc-A1_12D_Rep4	gpc-A1_22D_Rep1	gpc-A1_22D_Rep2	gpc-A1_22D_Rep3	gpc-A1_22D_Rep4	gpc-A1/gpc-B2_HD_Rep1	gpc-A1/gpc-B2_HD_Rep2	gpc-A1/gpc-B2_HD_Rep3	gpc-A1/gpc-B2_HD_Rep4	gpc-A1/gpc-B2_12D_Rep1	gpc-A1/gpc-B2_12D_Rep2	gpc-A1/gpc-B2_12D_Rep3	gpc-A1/gpc-B2_12D_Rep4	gpc-A1/gpc-B2_22D_Rep1	gpc-A1/gpc-B2_22D_Rep2	gpc-A1/gpc-B2_22D_Rep3	gpc-A1/gpc-B2_22D_Rep4	Fold change	DESeq Padj	edgeR Padj	MWW P	t-test P	Fold change	DESeq Padj
IWGSC_chr5BL-ab-k71_contigs_longerthan_200_10804278:2475-3801	IWGSC_CSS_5BL_scaff_10804278:2475-3801	Traes_5BL_E3BC16326	chlorophyll a-b binding protein chloroplastic	Flat_Down			423706.20	467187.46	364902.79	185587.20	231370.62	279736.51	271386.17	241800.24	139235.59	36075.39	108052.92	22427.62	313349.63	404698.29	315784.90	258491.84	242920.83	296632.69	276493.79	156341.14	61832.58	41204.29	127799.79	131910.65	279781.90	333675.20	346074.30	305578.35	228597.41	101935.98	111305.73	155176.26	62836.62	124622.30	125285.73	75636.39	0.71	0.6949	0.5594	0.2482	0.1523	0.21	0.0001
IWGSC_chr4BS-ab-k71_contigs_longerthan_200_4910205:10201-12695	IWGSC_CSS_4BS_scaff_4910205:10201-12695	Traes_4BS_176348978	ribulose bisphosphate carboxylase oxygenase activase chloroplastic	Not DE			244456.71	216033.00	281559.07	137502.85	216064.90	217075.59	236668.97	172053.29	196210.73	86475.27	150762.12	62897.80	201018.94	210638.91	203204.13	116648.18	113711.68	180701.26	182187.76	111424.68	109875.41	86956.24	76154.72	170211.32	210501.73	197655.83	108882.95	136402.51	147780.80	46280.68	85912.21	118775.29	109689.80	85910.06	84730.26	80003.83	0.96	1.0000	0.9673	0.7728	0.8179	0.56	0.2126
IWGSC_chr4AL_V2-ab-k71_contigs_longerthan_200_3709155:972-3382	IWGSC_CSS_4AL_scaff_3709155:972-3382	Traes_4AL_B128F1907	ribulose bisphosphate carboxylase oxygenase activase chloroplastic	Not DE			218849.32	206405.49	250900.03	126283.47	197290.80	199116.74	215141.25	146365.37	179286.58	79391.26	136437.64	56325.66	172335.02	188988.67	180956.98	96414.56	94797.63	158888.10	156414.34	97230.28	89772.18	75179.85	60388.53	151738.20	185178.69	171084.99	91192.38	118549.07	125041.72	38980.16	70585.61	103324.64	88858.13	72140.57	72357.60	67462.53	0.94	1.0000	0.9903	0.3865	0.7548	0.56	0.1888
IWGSC_chr3AL-ab-k71_contigs_longerthan_200_4452743:522-4921	IWGSC_CSS_3AL_scaff_4452743:522-4921	Traes_3AL_4F4132490	carbonic chloroplastic	Down_Flat			234864.50	260034.65	245767.38	83387.85	37693.37	37800.77	50799.22	21521.03	35435.31	10166.29	24252.94	5529.29	158204.97	221326.48	188016.77	117693.32	116727.32	123025.83	101918.89	82861.69	25394.05	16719.11	66954.01	87571.77	182346.38	145036.46	136200.50	110580.58	100029.18	51404.51	57829.03	82516.02	34309.01	67038.00	77794.71	48698.29	0.18	0.0006	0.0000	0.0209	0.0064	0.09	0.0000
IWGSC_chr5BL-ab-k71_contigs_longerthan_200_10801870:11726-13032	IWGSC_CSS_5BL_scaff_10801870:11726-13032	Traes_5BL_29847C42C	chlorophyll a-b binding chloroplastic	Flat_Down			198852.02	225666.44	241908.38	80577.82	110806.19	114676.63	138838.47	82412.24	39684.96	8922.11	33855.24	4637.11	139956.97	178632.04	149327.16	94291.44	76279.63	136704.78	120873.23	47453.43	17318.58	15169.83	26916.78	72582.28	127213.43	156433.89	105216.27	120915.24	92396.74	27922.16	27063.66	58397.42	25118.89	29764.10	28379.18	16082.51	0.60	0.4809	0.1332	0.2482	0.0975	0.12	0.0000
IWGSC_chr4AL_V2-ab-k71_contigs_longerthan_200_7175679:3639-8613	IWGSC_CSS_4AL_scaff_7175679:3639-8613	Traes_4AL_24F8F34EE	serine hydroxymethyltransferase	Not DE			113099.30	114281.04	125277.94	75948.73	108497.18	106668.95	116077.99	89474.15	79777.22	51294.11	65206.43	44719.19	102050.38	101012.15	101258.63	63802.30	83590.75	86489.57	105990.43	64874.64	39855.00	30550.30	59307.95	73887.93	91928.73	88738.15	88598.92	73787.28	100560.90	37333.24	52867.23	76227.05	47254.26	54700.70	71791.52	49514.89	0.98	1.0000	0.9289	0.5637	0.9176	0.56	0.0614
IWGSC_chr5BL-ab-k71_contigs_longerthan_200_10902941:15605-21329	IWGSC_CSS_5BL_scaff_10902941:15605-21329	Traes_5BL_D70B77649	peroxisomal -2-hydroxy-acid oxidase glo1	Not DE			99748.50	93991.78	96288.88	66729.04	81586.98	91935.03	82003.57	65555.02	67308.16	61176.91	68064.51	48790.13	73050.18	81862.23	70371.88	63144.42	67952.70	75953.60	72939.66	56973.44	49187.41	49762.30	41658.10	68305.73	95116.46	97664.86	79718.78	64763.90	64047.35	42223.14	57308.04	66872.75	58791.33	69930.82	64892.67	49607.66	0.90	0.9916	1.0000	0.1489	0.3961	0.69	0.3425
IWGSC_chr5AL-ab-k95_contigs_longerthan_200_2786358:1947-6596	IWGSC_CSS_5AL_scaff_2786358:1947-6596	Traes_5AL_AD0034878	ribulose- -bisphosphate carboxylase oxygenase small subunit	Flat_Down			119605.68	134960.73	146766.21	51151.00	76250.92	74122.81	88944.99	63851.85	35638.96	14539.85	41851.47	21181.14	98952.11	116971.43	104486.93	94900.63	70936.56	76707.04	67733.54	57792.20	31408.89	18167.29	45813.29	65621.82	116114.87	123655.36	93162.91	87329.71	57542.32	25831.09	37715.12	50197.74	35480.88	47964.63	46792.60	32758.44	0.67	0.6733	0.3949	0.2482	0.1413	0.25	0.0012
IWGSC_chr3B-ab-k71_contigs_longerthan_200_1773746:1173-2334	IWGSC_CSS_3B_scaff_1773746:1173-2334	Traes_3B_0E2257A61	carbonic chloroplastic	Down_Flat			146418.48	175823.21	162969.50	62064.41	34754.99	33816.03	46159.25	21099.22	30790.92	9024.74	23667.70	3644.49	107690.25	153885.57	121709.92	81698.79	73883.74	84717.27	73395.82	59819.41	18625.44	12213.57	47209.22	58679.52	125696.83	99012.00	99810.30	82930.45	65733.23	34435.24	40932.00	57359.04	25802.08	43616.58	50220.68	34125.56	0.25	0.0017	0.0000	0.0209	0.0074	0.12	0.0000
IWGSC_chr2AL-ab-k71_contigs_longerthan_200_6340847:3105-5951	IWGSC_CSS_2AL_scaff_6340847:3105-5951	Traes_2AL_A1D5C3D71	s-adenosylmethionine decarboxylase proenzyme	Up_Down			38154.21	35832.31	43100.65	34873.17	64755.56	77334.41	70095.17	77471.91	77660.02	42449.40	94216.65	68846.23	44266.32	41250.89	47380.41	36846.04	42772.68	70639.34	60749.36	53257.55	130989.74	95443.11	65553.88	95693.81	43797.08	53761.01	32670.42	37427.92	65331.83	50309.39	63457.63	63884.91	120423.12	82799.04	79746.53	68761.39	1.91	0.0014	0.0003	0.0209	0.0001	1.86	0.0407
IWGSC_chr5BS-ab-k71_contigs_longerthan_200_2242928:4468-6336	IWGSC_CSS_5BS_scaff_2242928:4468-6336	Traes_5BS_017F8702A	fructose-bisphosphate chloroplastic	Not DE			80705.31	91205.57	136496.69	55173.08	77192.06	95182.18	89488.89	56238.03	72445.07	35296.41	59381.88	36777.29	68193.41	63796.50	78834.14	51134.92	47211.18	78311.71	63146.57	46964.34	27756.20	30631.74	32086.33	76540.08	75400.66	77322.65	37044.10	58663.55	55688.89	24192.65	30002.59	46048.63	39137.15	38593.91	39916.81	31466.59	0.87	1.0000	1.0000	0.7728	0.5882	0.56	0.2822
IWGSC_chr6AS-ab-k71_contigs_longerthan_200_4400434:144-1679	IWGSC_CSS_6AS_scaff_4400434:144-1679	Traes_6AS_61B7C2002	chlorophyll a-b binding protein chloroplastic	Not DE			112342.02	123839.55	108603.55	49328.97	70219.24	82153.59	79218.92	54585.69	52300.25	26658.64	38246.10	17223.43	76807.57	98945.29	76276.48	53111.97	64886.95	71258.34	68015.07	40183.03	24736.30	26012.92	25340.06	57211.65	70220.59	80689.55	74523.03	61077.00	62106.66	23114.49	24791.52	41547.50	22316.21	27678.82	28064.12	20174.25	0.73	0.6937	0.6170	0.2482	0.1856	0.34	0.0056
IWGSC_chr6AL-ab-k71_contigs_longerthan_200_5826587:5082-7977	IWGSC_CSS_6AL_scaff_5826587:5082-7977	Traes_6AL_B393E6BCC	photosystem ii 10 kda chloroplastic	Not DE			86029.62	95097.98	87362.11	56306.17	61855.17	69004.15	61197.30	54925.56	53138.16	39373.86	40332.12	35053.21	70666.71	86165.48	67273.46	54407.36	64419.99	62984.44	56805.88	47646.31	37943.20	36058.43	32755.92	58986.93	64554.86	69910.52	61233.80	61703.22	56389.31	36333.90	29290.92	44626.11	32542.36	41186.30	33537.94	28867.13	0.76	0.5804	0.7325	0.1489	0.0746	0.52	0.0212
IWGSC_chr4AL_V2-ab-k71_contigs_longerthan_200_7075662:2649-5739	IWGSC_CSS_4AL_scaff_7075662:2649-5739	Traes_4AL_C3729F680	fructose-bisphosphate chloroplastic	Down_Down_HD_vs_22DAA_only			89785.99	101626.75	109514.70	53584.97	61206.31	67209.95	70221.03	40353.40	47047.62	19070.73	36798.99	16365.96	86717.20	84541.23	93373.34	56014.13	52116.63	58906.43	51137.25	41473.16	22993.49	19128.69	30604.21	46334.23	92504.91	99101.43	68609.21	69326.02	48528.83	22314.34	32475.39	43826.85	25864.78	35432.95	35823.61	28136.30	0.67	0.3595	0.3724	0.1489	0.0858	0.34	0.0007
IWGSC_chr5AL-ab-k95_contigs_longerthan_200_2799832:1371-2762	IWGSC_CSS_5AL_scaff_2799832:1371-2762	Traes_5AL_9C5A73F10	ribulose- -bisphosphate carboxylase oxygenase small subunit	Flat_Down			96782.76	101585.34	114269.34	36798.83	56884.47	49958.47	61751.31	45607.81	29877.66	11386.91	31414.15	14745.07	76641.84	88588.66	77847.54	70767.27	53975.89	55991.31	51280.13	42983.73	24332.04	14633.44	31704.77	44623.61	87845.83	85734.67	65819.92	66078.32	43634.06	15187.58	26671.05	36741.93	26453.93	34613.89	32546.66	23893.14	0.61	0.5652	0.1838	0.2482	0.1032	0.25	0.0024
IWGSC_chr4BL-ab-k71_contigs_longerthan_200_7032852:1-1037	IWGSC_CSS_4BL_scaff_7032852:1-1037	Traes_4BL_1852E26C9	cata1_wheat ame: full=catalase-1 gi	Not DE			74820.55	71304.75	87604.71	53332.30	52503.19	67979.53	53904.15	35875.84	55550.52	34255.80	50375.15	24960.78	58192.69	57807.08	75088.82	43532.45	36641.16	58269.10	43816.51	38785.63	43123.60	40834.52	29287.12	47689.80	74579.44	92633.06	39488.19	54615.22	44170.42	34265.72	41652.40	45372.24	43053.04	38543.20	40576.81	34412.64	0.73	0.3878	0.6057	0.0833	0.0948	0.58	0.0788
IWGSC_chr4BS-ab-k71_contigs_longerthan_200_4922257:7025-12071	IWGSC_CSS_4BS_scaff_4922257:7025-12071	Traes_4BS_A435E6D76	serine hydroxymethyltransferase	Not DE			63985.11	64004.01	83140.62	45080.86	68815.33	69324.07	77372.59	58466.19	57023.59	32153.56	46949.37	26796.26	61490.84	61615.95	63031.09	36455.39	42559.98	56274.18	64742.59	37970.81	28155.65	22748.67	36178.46	56771.52	56762.14	55314.60	43404.92	43032.34	59949.56	21064.95	30912.44	48045.69	33956.16	31897.03	41210.34	30237.75	1.07	1.0000	0.7197	0.5637	0.5805	0.64	0.2160
IWGSC_chr2BL-ab-k71_contigs_longerthan_200_7967018:5689-8519	IWGSC_CSS_2BL_scaff_7967018:5689-8519	Traes_2BL_D80441793	s-adenosylmethionine decarboxylase proenzyme	Not DE			35321.92	33677.08	44082.33	37162.05	48915.94	59779.01	57796.83	53055.49	60551.06	31144.09	57995.67	41102.09	38077.38	35207.66	43600.12	24999.60	27009.95	49229.54	49120.00	35694.63	62661.25	64765.51	36583.15	68101.54	39331.17	43139.90	21615.05	31926.47	43774.84	35803.30	35691.02	39308.00	63953.84	38348.04	41708.12	37659.78	1.46	0.2106	0.0498	0.0209	0.0018	1.27	0.6490
IWGSC_chr3B-ab-k71_contigs_longerthan_200_10484319:1384-2702	IWGSC_CSS_3B_scaff_10484319:1384-2702	Traes_3B_3793EBCBE	photosystem i reaction center subunit chloroplastic	Down_Down_HD_vs_22DAA_only			74966.22	85625.25	72866.88	43767.15	47801.38	64542.21	54162.61	40183.84	35751.10	25639.07	27000.58	18257.15	53128.44	65106.06	54731.19	46378.00	44509.69	55872.58	45125.71	36427.77	20482.51	19444.16	24730.39	38720.38	54353.68	60441.53	54567.61	53268.23	40602.02	27909.45	23831.82	33048.92	18851.23	29343.82	26004.71	20006.21	0.75	0.5730	0.6723	0.1489	0.1436	0.38	0.0002
IWGSC_chr7AL-ab-k71_contigs_longerthan_200_4555942:650-4092	IWGSC_CSS_7AL_scaff_4555942:650-4092	Traes_7AL_11C6103D7	cell division protease ftsh-like chloroplastic	Not DE			45396.74	52704.37	54508.41	41346.99	46774.51	62278.80	50141.83	34703.35	52253.60	54662.41	46328.00	45907.23	47144.45	47490.04	56696.89	43179.17	32789.41	40207.44	33609.59	36212.26	35468.71	42152.58	24988.97	40434.41	48094.12	48940.41	41999.77	42495.43	31827.04	31300.76	29486.60	31120.49	33042.29	28486.35	29906.66	28985.28	1.00	1.0000	0.9188	1.0000	0.9649	1.03	1.0000
IWGSC_chr6BL-ab-k71_contigs_longerthan_200_3720037:515-1957	IWGSC_CSS_6BL_scaff_3720037:515-1957	Traes_6BL_B51240ACF	photosystem ii 10 kda chloroplastic	Not DE			40292.61	36788.65	44130.29	23866.98	51028.15	45836.88	57364.18	69450.69	68336.26	32192.26	29351.87	11784.55	41348.97	56925.92	63217.17	29413.42	62846.78	53230.73	83681.06	42725.90	24043.98	9479.16	48565.20	42399.12	20358.21	11942.56	31826.22	24415.04	87629.96	14217.06	25260.16	43509.13	19111.64	34088.34	36685.11	22993.40	1.54	0.0458	0.0140	0.0209	0.0226	0.98	1.0000
IWGSC_chr6AS-ab-k71_contigs_longerthan_200_4376419:3350-6368	IWGSC_CSS_6AS_scaff_4376419:3350-6368	Traes_6AS_7FB8F9A66	cata2_horvu ame: full=catalase isozyme 2 gi	Up_Up			8439.05	6904.40	7198.96	11796.79	19846.77	31402.44	20018.52	28079.57	39621.27	64865.71	67232.58	50641.14	6126.94	5685.89	7518.12	12418.27	19088.85	35086.13	22611.01	42348.99	104626.83	183374.80	53848.28	53360.48	6899.76	8245.53	7219.40	7738.38	45673.64	52707.30	41133.91	51515.09	84100.71	82117.52	82187.59	55571.54	2.89	0.0000	0.0000	0.0209	0.0021	6.48	0.0000
IWGSC_chr2BS-ab-k71_contigs_longerthan_200_5245974:9209-10999	IWGSC_CSS_2BS_scaff_5245974:9209-10999	Traes_2BS_4AE914BE2	1908421a light-harvesting complex iia protein	Flat_Down			77547.20	86166.52	75962.82	33721.32	46121.75	47978.55	49400.15	36337.10	21118.19	11635.08	16860.53	8053.31	56131.82	76874.77	56232.31	45029.39	52923.41	45967.83	44051.46	28503.94	10838.99	8042.21	20152.64	27992.70	54572.23	63082.54	57862.53	52749.18	41049.96	17042.17	18797.74	28582.10	11449.46	22487.89	22002.87	12539.55	0.66	0.4971	0.3294	0.2482	0.1033	0.21	0.0000
IWGSC_chr7AL-ab-k71_contigs_longerthan_200_4438493:572-3683	IWGSC_CSS_7AL_scaff_4438493:572-3683	N/A	abc transporter g family member 15	Not DE			36641.87	36235.55	57205.19	59106.33	60273.94	64438.23	54359.27	25150.79	29504.46	11242.22	25116.87	12659.37	72070.98	46969.27	76375.14	27534.89	33304.04	33993.07	27752.57	28540.35	12796.89	8221.95	26309.22	15125.61	83524.51	78097.07	24761.72	37226.19	33297.69	23583.22	34357.41	45231.65	19241.85	35129.45	36934.43	42497.22	1.08	1.0000	0.7990	0.5637	0.7254	0.42	0.0061
IWGSC_chr3B-ab-k71_contigs_longerthan_200_10654050:4076-4713	IWGSC_CSS_3B_scaff_10654050:4076-4713	Traes_3B_AB16D33F6	predicted protein	Not DE			28271.77	25239.57	36298.03	26949.42	37492.68	46837.51	31411.12	25057.10	58885.11	51119.14	51464.09	45770.25	27879.31	25723.05	28876.09	23515.11	50800.12	56062.03	25953.34	32717.78	46074.37	65414.24	19583.96	37418.13	24020.57	31314.37	21400.41	24327.83	45673.64	47859.78	30153.40	37521.27	46307.44	43966.17	34402.00	28151.18	1.21	0.9505	0.4071	0.3865	0.2808	1.77	0.0423
IWGSC_chr2AL-ab-k71_contigs_longerthan_200_6391450:2150-3632	IWGSC_CSS_2AL_scaff_6391450:2150-3632	Traes_2AL_264BF03F4	oxygen-evolving enhancer protein chloroplastic	Flat_Down			64841.36	65374.44	69213.80	31069.22	40355.07	41655.76	47951.63	35011.36	23792.50	15148.06	22390.91	10147.22	49720.22	56409.21	49012.67	43176.90	39830.38	41037.71	39001.98	28629.90	16303.62	10987.25	23073.78	34525.50	56934.33	59989.63	56974.08	46325.22	35711.91	17481.23	25205.32	28469.18	17009.83	28600.83	27365.70	18414.15	0.72	0.6208	0.5825	0.2482	0.1288	0.31	0.0004
IWGSC_chr4AL_V2-ab-k71_contigs_longerthan_200_5754445:1016-3177	IWGSC_CSS_4AL_scaff_5754445:1016-3177	Traes_4AL_84CD4FDBD	chlorophyll a-b binding protein chloroplastic	Flat_Down			73914.26	89026.68	78357.77	28914.57	49974.00	47176.09	53234.39	36836.29	16769.85	5266.95	17167.08	3385.15	52791.92	70981.78	55074.62	40855.62	38973.48	49866.87	46185.14	23052.13	10381.93	7593.81	15640.05	28002.91	52556.72	61074.19	53858.39	48779.65	40621.80	10776.59	15082.31	28447.04	11227.63	16271.99	17730.37	9626.75	0.69	0.7186	0.4919	0.2482	0.1853	0.16	0.0001
IWGSC_chr4BS-ab-k71_contigs_longerthan_200_4960718:1801-4843	IWGSC_CSS_4BS_scaff_4960718:1801-4843	Traes_4BS_D12DBE6D3	fructose-bisphosphate chloroplastic	Not DE			48366.92	58662.29	84538.38	32344.44	46225.02	47588.43	51190.29	28879.18	30528.97	9320.85	28446.66	7575.72	60645.74	57207.12	66728.96	37072.51	32008.30	48225.53	36991.08	24906.14	16752.05	13537.24	17549.99	39134.42	58528.20	66477.98	32860.72	46615.21	33582.74	12642.19	18694.29	30286.91	18773.26	18329.61	19421.78	15226.53	0.78	0.9127	0.8047	0.2482	0.3439	0.34	0.0337
IWGSC_chr3B-ab-k71_contigs_longerthan_200_10606482:3016-8936	IWGSC_CSS_3B_scaff_10606482:3016-8936	Traes_3B_73957187E	carbonic anhydrase	Down_Flat			84258.18	98449.13	90730.28	31581.48	16464.12	17805.11	21663.70	7864.17	15944.50	4810.16	11717.22	1652.85	51801.34	66409.52	61243.98	41177.20	41299.69	52643.17	36036.43	28587.59	9567.66	6765.34	19053.13	31047.54	67499.76	59339.84	51848.02	41783.06	34654.31	21172.60	20810.62	28900.92	13103.59	27379.93	27704.66	17498.65	0.21	0.0012	0.0000	0.0209	0.0077	0.11	0.0000
IWGSC_chr6AS-ab-k71_contigs_longerthan_200_4374443:3764-5031	IWGSC_CSS_6AS_scaff_4374443:3764-5031	Traes_6AS_82E93D872	af262983_1 cyclophilin a-2	Not DE			33837.38	32283.98	37275.48	41338.11	27075.82	35461.82	22769.47	21735.35	26108.86	24300.67	34548.86	30671.79	34904.48	38022.69	35179.07	39336.04	36582.49	36920.41	22065.95	28583.65	43201.38	29606.69	26226.18	32279.46	35782.50	51585.22	30675.54	35589.20	30706.61	50677.26	33632.02	33119.77	43047.41	44464.83	35319.86	37310.56	0.74	0.4051	0.5810	0.0833	0.0517	0.80	0.6689
IWGSC_chr4BS-ab-k71_contigs_longerthan_200_4866139:1431-3237	IWGSC_CSS_4BS_scaff_4866139:1431-3237	Traes_4BS_A666283DF	chlorophyll a-b binding protein chloroplastic	Flat_Down			70172.34	81900.44	77039.00	27505.11	47408.75	43617.91	51499.32	35732.46	15462.75	4478.72	16436.31	2823.54	50739.91	64935.51	50225.31	37440.51	34976.27	46532.69	43091.52	19247.66	9772.19	7334.51	14006.57	28414.68	49120.64	56425.80	50279.12	45342.82	39205.85	9215.28	12852.56	26669.17	10343.50	14120.62	15079.27	8579.09	0.69	0.7268	0.4984	0.2482	0.1827	0.15	0.0000
IWGSC_chr2BL-ab-k71_contigs_longerthan_200_8027059:3681-5070	IWGSC_CSS_2BL_scaff_8027059:3681-5070	Traes_2BL_4B8B77E73	oxygen-evolving enhancer protein chloroplastic	Flat_Down			57614.40	60338.36	61035.99	27704.49	37770.34	37442.64	43602.71	32785.86	22047.60	13987.16	21423.76	9095.24	43246.64	51260.34	44245.78	38286.36	34740.35	37536.78	36224.82	25786.89	16541.76	11404.76	21758.79	32670.82	51125.11	53035.11	52111.35	40568.45	33735.15	16132.67	23614.95	26484.30	17236.49	25545.90	25637.57	16443.99	0.73	0.6801	0.6560	0.2482	0.1503	0.32	0.0007
IWGSC_chr5BL-ab-k71_contigs_longerthan_200_10804947:13953-15327	IWGSC_CSS_5BL_scaff_10804947:13953-15327	Traes_5BL_7EDE873F5	photosystem i reaction center subunit chloroplastic-like	Flat_Down			55693.96	61987.80	61684.80	28464.49	35913.39	43229.57	39203.22	30001.99	21407.06	18550.85	20267.73	13389.91	41580.48	48017.92	42718.43	39192.23	33355.38	39178.12	34181.11	27050.45	15535.44	13791.87	17458.54	28861.62	43427.32	51190.40	46990.83	42508.04	28755.45	18597.54	19209.04	24018.97	14475.59	24049.93	21285.66	14730.27	0.71	0.6023	0.5661	0.2482	0.1302	0.35	0.0008
IWGSC_chr2BS-ab-k71_contigs_longerthan_200_5163514:2066-3032	IWGSC_CSS_2BS_scaff_5163514:2066-3032	Traes_2BS_0E6D454B0	calvin cycle protein cp12-like	Not DE			37324.65	42642.06	24650.51	29617.32	28269.30	45233.49	30135.66	30595.63	37127.28	53753.03	28936.94	44528.33	28227.21	41024.51	27919.46	38134.63	40360.90	33450.91	25532.11	39509.92	26567.44	28847.49	31132.94	24169.89	26789.97	20904.47	36621.45	33300.78	20843.78	32322.99	25071.96	22506.79	22953.58	39026.49	30366.86	26812.94	1.00	1.0000	0.9233	0.7728	0.9773	1.22	0.7574
IWGSC_chr2AL-ab-k71_contigs_longerthan_200_6435093:1-6287	IWGSC_CSS_2AL_scaff_6435093:1-6287	Traes_2AL_2C50DEE4C	plasma membrane atpase	Not DE			36406.13	31499.18	35798.73	24563.81	26252.57	23438.31	20430.94	19216.63	29828.32	25666.83	36837.18	21639.55	34689.41	31956.12	36047.03	32417.49	28504.93	36013.31	21924.13	27928.25	40549.25	34550.34	26583.57	36170.33	32488.81	40905.13	29961.90	27555.57	29863.09	32383.17	44127.69	36859.27	43275.68	36858.22	35063.71	41989.58	0.70	0.2915	0.4615	0.0433	0.0203	0.89	0.9180
IWGSC_chr5BL-ab-k71_contigs_longerthan_200_10874641:2799-8189	IWGSC_CSS_5BL_scaff_10874641:2799-8189	Traes_5BL_88E594FCF	heat shock cognate 70 kda protein 1-like isoform 1	Not DE			26796.13	27236.06	16782.99	31462.05	23218.71	29031.51	22144.66	27186.63	25191.11	33500.38	29211.50	29631.68	27182.23	23692.74	29777.76	38506.04	43136.95	28099.11	29575.08	42370.64	34487.36	19896.31	42029.16	19124.24	25215.97	27949.37	26856.17	33254.55	45295.51	45523.76	36062.44	27358.85	33108.20	45192.45	54148.24	38635.67	0.99	1.0000	0.9563	0.7728	0.9807	1.15	0.9180
IWGSC_chr5BL-ab-k71_contigs_longerthan_200_10821408:1305-2114	IWGSC_CSS_5BL_scaff_10821408:1305-2114	Traes_5BL_4B280E015	photosystem i reaction center subunit chloroplastic-like	Flat_Down			48634.91	60648.92	48202.27	24610.20	29685.88	38306.41	37299.59	29272.92	19183.10	16176.89	17355.97	13676.65	40660.75	60526.68	41538.25	36299.12	34517.87	31542.42	32439.03	26438.35	12488.66	12383.00	21488.65	22577.25	35627.97	40650.17	49058.74	38087.76	28568.13	17347.31	17578.79	22329.66	10879.60	18103.72	19044.39	12037.16	0.74	0.7340	0.6683	0.2482	0.1892	0.36	0.0025
IWGSC_chr4AL_V2-ab-k71_contigs_longerthan_200_7115854:2051-2904	IWGSC_CSS_4AL_scaff_7115854:2051-2904	N/A	metallothionein-like protein 1	Up_Flat			11876.28	8668.22	9874.59	13332.58	25955.42	24173.22	17150.71	21862.04	35013.66	42822.07	43940.59	33144.67	10543.46	11420.51	8869.39	12246.16	24136.11	23964.35	22334.78	30324.49	80541.56	76122.52	21888.08	34049.07	11534.55	11458.31	9706.64	8818.50	27273.18	34365.74	26950.24	31313.11	82555.90	52742.20	37264.85	38393.23	2.04	0.0006	0.0001	0.0209	0.0021	3.54	0.0000
IWGSC_chr3B-ab-k71_contigs_longerthan_200_10580894:4126-14854	IWGSC_CSS_3B_scaff_10580894:4126-14854	Traes_3B_734D52A90	probable alpha-mannosidase i mns4-like	Flat_Down			50465.28	40851.63	51054.20	30659.61	32807.43	33632.97	39653.85	33222.46	20179.80	20700.19	17946.37	10260.46	34622.36	37758.75	30778.10	30548.02	29806.78	42507.93	32017.80	22342.60	12938.04	15164.22	14753.93	23122.88	31821.02	30362.04	33992.59	37403.75	22534.32	18245.78	13079.40	19294.22	12426.02	28752.96	17761.11	10398.71	0.81	0.8361	0.8795	0.2482	0.1450	0.40	0.0005
IWGSC_chr5BL-ab-k71_contigs_longerthan_200_10916028:1304-6876	IWGSC_CSS_5BL_scaff_10916028:1304-6876	Traes_5BL_623FB9090	duf246 domain-containing protein at1g04910-like	Flat_Down			60131.99	63587.95	53415.30	23091.19	32508.33	31037.20	39377.40	27468.47	14882.31	9965.23	12337.55	4396.03	39007.24	50123.36	36085.74	28890.28	38116.59	34917.63	40014.84	17729.23	9660.80	7894.31	12643.22	23561.88	30165.34	37817.94	49102.99	31824.55	35850.36	10804.56	10319.93	19975.03	7960.37	12862.08	14239.11	6999.28	0.65	0.5648	0.3072	0.2482	0.1195	0.21	0.0002
IWGSC_chr2BL-ab-k71_contigs_longerthan_200_7973734:1-6159	IWGSC_CSS_2BL_scaff_7973734:1-6159	Traes_2BL_4AEA2109C	plasma membrane atpase	Not DE			27942.61	25654.65	27723.88	21451.76	21861.55	17468.31	16505.67	15724.94	23573.60	26967.37	30625.57	21420.39	27475.73	26765.62	29311.94	29223.19	22528.66	28471.90	18885.55	22001.13	36680.51	33895.06	22047.86	31755.39	24983.07	31668.28	27440.36	22295.79	25652.45	30621.82	34407.26	29539.67	39881.43	27787.16	27521.95	34370.63	0.70	0.2815	0.4538	0.0433	0.0080	1.00	1.0000
IWGSC_chr6AL-ab-k71_contigs_longerthan_200_5819042:1195-7703	IWGSC_CSS_6AL_scaff_5819042:1195-7703	Traes_6AL_6CCEADD76	cytochrome p450 chloroplastic	Not DE			26305.73	24174.78	21014.35	25915.03	28735.97	32249.33	27858.94	28155.05	42620.34	54250.20	31811.54	37162.65	19738.30	25092.64	22144.74	24043.91	29015.89	26187.13	31325.63	26023.07	31723.84	28897.11	23204.12	28039.21	15373.52	16620.45	25651.28	20189.14	33697.92	28681.63	15529.76	21094.23	22373.27	26016.12	18305.84	18744.99	1.20	0.9039	0.4342	0.0209	0.0244	1.70	0.0828
IWGSC_chr2AS-ab-k71_contigs_longerthan_200_5304122:4824-6509	IWGSC_CSS_2AS_scaff_5304122:4824-6509	Traes_2AS_B86EFFF66	lhci- photosystem i antenna protein	Flat_Down			54345.09	57083.83	45109.14	23824.54	30672.81	35078.81	36055.59	25876.06	14554.86	12749.71	13452.30	7436.91	39346.29	50022.86	34740.72	29347.75	33077.89	26752.87	29569.79	18304.91	10360.80	8160.16	14727.65	16578.73	35846.52	39049.96	47060.54	34062.54	25774.61	13145.68	13103.08	19567.65	8677.32	18218.20	17355.54	8984.33	0.71	0.6176	0.5351	0.2482	0.1498	0.27	0.0002
IWGSC_chr2BL-ab-k71_contigs_longerthan_200_8039865:2256-6860	IWGSC_CSS_2BL_scaff_8039865:2256-6860	Traes_2BL_C7CDCB39A	ferric reductase oxidase	Flat_Down			58741.98	50905.06	61191.14	24812.54	30748.81	27207.10	36297.20	26836.52	17843.70	10803.10	18449.04	8257.86	39171.71	49311.23	34045.11	26341.41	29001.22	28949.46	41384.37	16074.00	8543.10	7570.41	9997.48	21573.33	34304.53	35714.46	41464.26	25466.79	34358.78	7327.64	11404.28	25283.19	11107.07	10835.19	16177.28	8382.16	0.62	0.4342	0.1925	0.2482	0.0723	0.28	0.0007
IWGSC_chr2BL-ab-k71_contigs_longerthan_200_7944286:592-9153	IWGSC_CSS_2BL_scaff_7944286:592-9153	Traes_2BL_26EEE5400	protein phosphatase 2c 45	Not DE			44453.75	45776.30	40292.44	24018.98	29615.74	27047.14	27918.50	19030.76	19190.28	17812.24	18052.69	14658.32	36148.09	43469.01	37138.53	35018.46	27096.74	24778.03	22801.52	22642.75	15213.77	10712.03	16965.55	22353.78	36100.39	38184.21	41956.61	29301.83	21397.59	14289.96	18888.72	20887.22	15685.24	20441.02	17699.63	17392.75	0.67	0.2412	0.3575	0.1489	0.0617	0.45	0.0028
IWGSC_chr6AL-ab-k71_contigs_longerthan_200_5798749:3484-4785	IWGSC_CSS_6AL_scaff_5798749:3484-4785	Traes_6AL_30768AD47	thioredoxin h-type 4	Not DE			42367.62	42939.81	18210.37	28553.32	21939.49	33588.54	20363.51	20002.21	28151.60	37269.10	22994.73	27446.44	26876.07	35643.17	24453.88	30201.52	31199.08	23604.65	19729.07	26204.14	21781.69	19983.37	20979.89	15135.82	25680.66	21768.31	34404.18	29198.86	19691.93	24281.65	22065.72	19208.98	16180.36	30661.53	25677.70	21652.53	0.73	0.7377	0.5413	0.3865	0.2381	0.88	0.8783
IWGSC_chr4BS-ab-k71_contigs_longerthan_200_4861976:6480-7581	IWGSC_CSS_4BS_scaff_4861976:6480-7581	N/A	metallothionein-like protein 1	Up_Flat			13350.80	11149.78	10804.08	11615.18	24429.72	27325.29	16506.80	21761.52	34531.01	45213.69	40441.53	41611.64	10934.38	13013.29	10294.33	13745.36	21185.25	20988.12	17019.64	28067.99	64505.84	78481.54	21563.28	30988.56	12470.56	11676.17	9722.13	9833.47	19082.26	31354.16	20492.80	21481.69	57295.55	43466.75	32345.16	30592.22	1.92	0.0024	0.0003	0.0209	0.0041	3.45	0.0000
IWGSC_chr3AL-ab-k71_contigs_longerthan_200_4233068:1-3788	IWGSC_CSS_3AL_scaff_4233068:1-3788	Traes_3AL_0A1239316	glycine dehydrogenase	Not DE			27848.09	25522.53	38348.83	25079.03	35939.70	40746.66	43008.25	29681.84	31923.99	15818.52	31853.86	17218.86	26848.24	25580.93	36969.93	19638.01	14042.83	28110.46	29756.06	20720.84	19499.24	18338.60	16924.56	33316.27	32504.26	34435.81	12938.49	22408.21	24728.64	13986.51	21381.46	24520.45	24104.56	18760.65	20707.63	20436.83	1.28	0.7099	0.2374	0.0833	0.0937	0.83	0.8140
IWGSC_chr7AL-ab-k71_contigs_longerthan_200_4440597:1279-4620	IWGSC_CSS_7AL_scaff_4440597:1279-4620	Traes_7AL_26650EF5F	atp-dependent zinc metalloprotease ftsh chloroplastic-like isoform 1	Not DE			26472.53	33306.38	35811.43	26352.28	24586.58	30600.87	26918.36	21633.31	26612.14	24489.10	24198.24	22629.44	31828.99	34061.55	37740.48	26862.28	19990.98	23491.15	21755.85	21913.54	22329.02	23915.07	17840.11	26088.10	30879.49	32139.21	26018.61	27214.10	20158.49	17664.32	17992.58	19156.95	21552.64	17456.77	18298.16	18815.88	0.85	0.8928	0.9671	0.2482	0.1950	0.80	0.7297
IWGSC_chr5BL-ab-k71_contigs_longerthan_200_10822144:4297-13976	IWGSC_CSS_5BL_scaff_10822144:4297-13976	Traes_5BL_8A99D83A5	malate glyoxysomal	Not DE			31205.25	29498.75	42324.90	24319.03	29075.02	31765.01	35499.33	26534.57	23591.54	21252.88	24433.57	18446.17	29317.74	27572.67	28244.16	25561.23	22438.20	28778.35	27136.60	20574.21	15921.45	17916.41	20536.31	26691.59	27850.70	26573.69	27868.55	25991.09	22861.25	14054.32	17790.67	19990.53	17610.23	22903.56	22750.81	17312.22	0.96	1.0000	0.9642	1.0000	0.8329	0.69	0.3873
IWGSC_chr3B-ab-k71_contigs_longerthan_200_10454529:1-787	IWGSC_CSS_3B_scaff_10454529:1-787	Traes_3B_F7C19D8CE	glycine dehydrogenase	Not DE			31230.83	30018.33	39315.00	25587.34	34489.01	40166.37	36199.43	18258.83	32054.07	18306.89	31579.30	16176.93	22468.41	20337.65	34509.68	18149.00	13569.76	33342.65	21622.49	19131.54	18088.68	20044.21	8396.58	31256.27	35677.64	37643.84	13070.16	23776.22	22514.54	17178.63	19149.21	24441.85	22844.27	20465.61	18573.09	17739.34	1.02	1.0000	0.8685	0.5637	0.8678	0.78	0.6512
IWGSC_chr3B-ab-k71_contigs_longerthan_200_6362590:1-1433	IWGSC_CSS_3B_scaff_6362590:1-1433	Traes_3B_88A414FC0	glycine decarboxylase p subunit	Not DE			31078.48	28871.71	38322.04	26604.95	33896.66	38958.69	37343.41	20696.00	31724.83	17656.62	31420.34	17275.48	26323.22	22253.25	37551.90	19514.59	13300.83	29328.37	23202.64	20568.30	17757.40	17865.86	11262.01	30186.56	32965.64	33607.17	12779.17	23323.37	23123.04	14862.94	19510.66	23775.43	21710.98	18207.44	18888.15	19032.94	1.05	1.0000	0.8158	0.5637	0.7333	0.79	0.6690
IWGSC_chr2AS-ab-k71_contigs_longerthan_200_5196356:575-16670	IWGSC_CSS_2AS_scaff_5196356:575-16670	Traes_2AS_57C9CAC3C	ferredoxin-dependent glutamate chloroplastic-like	Not DE			37460.31	33388.21	44360.19	22532.54	31248.61	27812.27	30517.74	19566.36	25255.70	28655.72	23166.07	22750.89	32941.02	32185.54	31903.32	24414.18	21751.22	24239.36	24580.64	19130.56	17016.11	17872.41	14298.78	24983.23	32134.49	28560.15	24094.54	24184.94	19690.77	8296.46	19209.04	21271.35	17288.73	16407.98	17306.02	15290.42	0.79	0.7618	0.8420	0.1489	0.2285	0.72	0.5335
IWGSC_chr5AL-ab-k95_contigs_longerthan_200_2767057:1-4998	IWGSC_CSS_5AL_scaff_2767057:1-4998	Traes_5AL_C9486E4B1	peroxisomal -2-hydroxy-acid oxidase glo1	Not DE			35969.11	31693.41	34650.62	23767.29	29266.95	29182.58	27727.46	20065.94	22838.86	19186.82	22929.70	16069.17	30839.67	30795.79	28789.92	23681.56	24469.82	25808.23	23558.25	18951.46	16415.97	14910.53	15598.01	23340.67	34114.68	34194.17	28624.23	23381.16	24483.15	13383.86	20393.09	23748.86	18907.49	21571.25	21857.72	17327.10	0.84	0.8284	0.9546	0.1489	0.2143	0.64	0.2120
IWGSC_chr3B-ab-k71_contigs_longerthan_200_10743599:162-4049	IWGSC_CSS_3B_scaff_10743599:162-4049	Traes_3B_30EBACC7A	glycine dehydrogenase	Not DE			28534.20	29028.47	35451.76	25746.25	32108.88	40017.96	38618.87	28037.46	30482.32	16979.42	29270.33	17439.85	26491.48	26521.98	36283.06	18584.94	12821.66	24695.09	26440.19	21668.51	16859.59	16016.09	15749.37	27027.36	32605.81	31098.41	11882.97	21583.41	21596.55	13306.72	18513.56	22080.58	20183.85	17549.74	19068.30	18331.88	1.17	0.9641	0.4893	0.2482	0.1799	0.79	0.6852
IWGSC_chr5BS-ab-k71_contigs_longerthan_200_2247850:491-5072	IWGSC_CSS_5BS_scaff_2247850:491-5072	Traes_5BS_1AC8D3009	cysteine synthase	Not DE			29720.72	22871.39	27324.73	21755.76	26551.67	18239.67	23839.28	24696.74	25099.60	17504.35	31149.92	8784.76	32765.17	30835.38	31477.46	20179.26	16196.68	23304.32	31226.14	13194.57	23131.77	29558.01	12563.34	43649.19	25249.08	33707.06	22544.45	17754.67	36519.37	13318.59	14075.24	30804.99	32186.30	15618.13	13898.44	13296.63	0.92	1.0000	1.0000	0.5637	0.4663	0.81	0.7849
IWGSC_chr4AL_V2-ab-k71_contigs_longerthan_200_7148983:2885-4214	IWGSC_CSS_4AL_scaff_7148983:2885-4214	Traes_4AL_00D18D2CC	plastocyanin precursor	Flat_Down			39811.10	41677.83	48478.72	21034.25	24833.06	29007.51	30717.77	20900.83	16201.97	9801.19	14532.98	8449.63	33393.93	37576.02	33665.46	28184.84	26538.10	28132.29	24421.88	20595.86	9479.32	7752.95	15745.17	19449.81	33856.40	36570.69	35464.13	31896.00	20548.25	12559.12	15826.39	18271.33	9350.86	17353.81	17055.85	10294.56	0.70	0.5785	0.4976	0.1489	0.1191	0.32	0.0006
IWGSC_chr2AS-ab-k71_contigs_longerthan_200_5235651:1887-3465	IWGSC_CSS_2AS_scaff_5235651:1887-3465	Traes_2AS_3953901E4	ribulose bisphosphate carboxylase small chain chloroplastic	Down_Down_HD_vs_22DAA_only			50238.43	63601.75	45110.55	18893.42	20192.64	22949.55	26944.21	13114.80	11845.56	6050.14	9996.58	6095.46	35986.15	53166.80	43933.56	30217.38	25886.57	22212.14	17108.55	20525.99	4233.62	2931.93	10406.38	16852.11	40832.32	46532.49	41077.01	27878.14	16448.14	10580.79	12436.27	14434.41	5127.95	13705.72	11780.12	8644.73	0.47	0.1979	0.0021	0.1489	0.0532	0.19	0.0007
IWGSC_chr2AL-ab-k71_contigs_longerthan_200_6391136:9956-17989	IWGSC_CSS_2AL_scaff_6391136:9956-17989	Traes_2AL_3D221F120	protein phosphatase 2c 45	Not DE			36306.05	38099.93	36054.03	21023.39	26487.37	25658.17	25623.80	17305.58	18138.85	17158.61	17223.85	12805.48	29863.00	35522.36	31828.39	29150.72	22097.16	23107.89	20590.58	19350.99	16057.80	13673.91	14996.75	21533.63	30726.06	33555.80	34294.64	25345.96	20068.90	12190.41	16683.89	19003.07	15456.17	17735.68	16205.45	15180.14	0.72	0.3666	0.5860	0.1489	0.0923	0.50	0.0129
IWGSC_chr2AL-ab-k71_contigs_longerthan_200_6359919:3261-8064	IWGSC_CSS_2AL_scaff_6359919:3261-8064	Traes_2AL_2A274FDB8	ferric reductase oxidase	Not DE			49573.45	45498.28	45542.15	19977.16	21164.95	19154.98	29332.18	21914.77	16673.86	18760.31	18706.05	11918.78	30386.76	44751.15	21863.75	22574.14	25897.57	19489.97	36225.88	15860.45	13416.23	10477.06	10632.38	27743.14	24937.81	23153.51	37986.77	17515.12	30407.60	8969.47	10700.08	23035.94	15308.28	9933.92	15757.20	7748.49	0.57	0.3161	0.0738	0.1489	0.0515	0.41	0.0125
IWGSC_chr5BS-ab-k71_contigs_longerthan_200_1034:28-3424	IWGSC_CSS_5BS_scaff_1034:28-3424	Traes_5BS_4D44AE9D6	chloroplast stem-loop binding protein of 41 kda chloroplastic-like	Not DE			38450.00	43066.01	40882.01	23895.60	27085.57	28571.18	28415.20	20449.05	19646.91	14505.36	16299.03	13571.63	33304.11	38289.68	33309.53	24966.76	24096.99	23644.81	21556.87	18627.69	11778.09	9017.65	12611.69	20292.64	35432.60	35179.79	26987.84	26601.54	18849.57	11411.45	13437.10	16269.85	11358.64	15277.75	13432.25	11777.21	0.71	0.3043	0.5474	0.1489	0.0698	0.44	0.0018
IWGSC_chr6AL-ab-k71_contigs_longerthan_200_5757109:321-6113	IWGSC_CSS_6AL_scaff_5757109:321-6113	Traes_6AL_1DAFF2711	4-hydroxy-3-methylbut-2-en-1-yl diphosphate synthase	Not DE			32735.38	30141.57	52244.63	25464.95	29810.59	35016.61	34885.77	23614.15	24584.65	16520.11	20317.27	17582.31	34264.33	27954.37	32424.09	18160.32	17639.10	25501.79	23266.14	17794.17	13478.65	14279.58	13788.98	16610.49	30365.12	33214.25	14883.58	25868.15	21175.37	10760.48	15231.87	20133.34	11599.77	11890.89	15303.82	12877.39	0.88	1.0000	1.0000	0.7728	0.5438	0.56	0.1494
IWGSC_chr2BL-ab-k71_contigs_longerthan_200_7993541:454-2439	IWGSC_CSS_2BL_scaff_7993541:454-2439	Traes_2BL_5D64E8C87	glyceraldehyde-3-phosphate dehydrogenase chloroplastic	Flat_Down			37359.12	43211.92	45164.15	18234.09	28200.13	30491.57	31333.58	20230.94	15592.83	8449.33	16074.01	7278.02	27736.35	32159.15	31381.30	27853.07	21710.88	25799.50	22387.69	18361.01	11255.73	7199.70	12187.03	20949.43	39151.25	45059.77	30685.50	27758.36	17693.07	8763.50	14546.37	17836.28	12442.10	16518.62	17814.90	11999.52	0.77	0.8133	0.7750	0.2482	0.2576	0.33	0.0033
IWGSC_chr1AS-ab-k71_contigs_longerthan_200_3259755:2508-3709	IWGSC_CSS_1AS_scaff_3259755:2508-3709	N/A	metallothionein-like protein 1	Not DE			15270.13	12964.86	13008.62	14706.50	20985.69	18314.31	14605.41	20459.30	24148.65	27466.22	28994.74	22068.75	13383.64	16691.21	10973.71	13336.59	20844.21	22053.24	21999.27	24510.54	56797.17	49945.78	17588.88	28588.24	13584.28	14060.31	11871.90	10554.25	21374.32	25908.23	20415.52	25787.99	52625.74	39830.18	25020.26	24581.96	1.33	0.4826	0.1682	0.0833	0.0252	1.84	0.0392
IWGSC_chr1AL_v2-ab-k71_contigs_longerthan_200_3932547:327-1478	IWGSC_CSS_1AL_scaff_3932547:327-1478	Traes_1AL_C42DE440F	photosystem i reaction center subunit chloroplastic	Flat_Down			46462.04	48922.38	46776.30	21576.12	24191.02	28264.60	31313.36	22712.11	11842.87	11972.41	11481.88	6783.99	29174.78	35963.95	29133.35	27124.98	25957.47	28160.23	25976.63	18160.25	6733.08	6677.35	10599.79	17379.59	30820.99	33755.58	40122.17	31572.39	20191.06	14581.54	10920.68	15577.96	6802.97	14981.94	13575.69	7325.75	0.65	0.4165	0.2976	0.2482	0.0787	0.26	0.0000
IWGSC_chr2BS-ab-k71_contigs_longerthan_200_5209312:8607-9400	IWGSC_CSS_2BS_scaff_5209312:8607-9400	Traes_2BS_5D9CD75EE	predicted protein	Flat_Down			42891.37	34673.85	51924.45	24179.86	25807.33	24641.55	32201.12	25536.57	10270.22	9353.66	13502.87	5643.43	29358.22	27407.20	27351.23	27338.99	19334.55	29350.19	27212.80	16526.68	8336.65	7463.69	9389.92	17652.97	31349.70	32848.93	34337.80	33144.23	17248.62	15762.27	11614.91	14713.38	8765.73	18376.48	14720.66	7539.31	0.70	0.6645	0.5305	0.2482	0.1111	0.25	0.0000
IWGSC_chr2BL-ab-k71_contigs_longerthan_200_8016685:2377-7731	IWGSC_CSS_2BL_scaff_8016685:2377-7731	Traes_2BL_964FC881C	alanine aminotransferase 2	Not DE			28560.89	26590.29	36745.15	21567.24	28115.37	26257.12	31348.19	24126.99	22059.26	13199.77	21015.02	15809.83	25044.19	22184.22	27695.92	22429.21	15991.32	22201.66	22692.50	15925.40	12964.93	14238.39	18133.38	23979.32	29645.46	28761.84	22328.69	21164.19	24391.23	9611.96	17029.14	22554.39	18981.44	16911.25	19050.37	15609.01	0.97	1.0000	0.9558	0.7728	0.8388	0.64	0.2077
IWGSC_chr6AS-ab-k71_contigs_longerthan_200_4385865:17766-22787	IWGSC_CSS_6AS_scaff_4385865:17766-22787	Traes_6AS_24E61E96B	ferredoxin-nadp oxidoreductase	Not DE			32019.24	33645.53	36726.81	24086.10	25746.93	29717.55	27453.27	20020.04	19770.71	20933.21	18118.75	16643.56	27991.90	27839.66	26407.10	22065.73	21707.22	25499.17	21098.60	19154.18	12472.33	13550.35	13102.58	20210.96	26925.73	26352.02	25439.95	23523.00	17689.58	13961.08	14344.46	15631.10	11905.19	17942.37	15317.48	13429.66	0.81	0.7486	0.8848	0.1489	0.1363	0.60	0.1195
IWGSC_chr4BL-ab-k71_contigs_longerthan_200_6872189:1-1379	IWGSC_CSS_4BL_scaff_6872189:1-1379	Traes_4BL_A9FAA75A9	glyceraldehyde-3-phosphate dehydrogenase chloroplastic	Not DE			29351.53	37173.16	44614.07	17977.47	24529.09	28364.13	25850.80	15746.94	20183.39	13551.40	19510.11	14920.40	25834.88	24266.30	30636.98	23900.10	22137.50	24755.33	17208.03	19734.79	13424.87	10413.41	14334.52	23933.95	26160.81	28954.97	21367.21	24758.62	15889.67	10197.67	13187.83	14545.11	13974.05	19820.20	17481.05	14313.66	0.73	0.7619	0.6394	0.1489	0.2232	0.53	0.1144
IWGSC_chr2BS-ab-k71_contigs_longerthan_200_5188378:4857-11524	IWGSC_CSS_2BS_scaff_5188378:4857-11524	Traes_2BS_EE62A3C6C	pheophorbide a chloroplastic-like	Flat_Down			42015.11	43782.77	44512.52	18023.86	27349.59	27580.33	34050.82	22966.26	13175.09	9821.38	12015.51	5478.15	27742.67	32021.09	29475.54	21284.42	24917.21	26683.03	26785.22	15371.36	7785.49	7518.92	9135.54	19365.86	27458.86	28790.38	30741.92	25104.30	20974.09	9254.27	8718.35	14729.98	7731.30	13470.60	11951.73	6510.90	0.75	0.8080	0.7389	0.2482	0.2320	0.27	0.0005
IWGSC_chr2AL-ab-k71_contigs_longerthan_200_6334242:6390-8147	IWGSC_CSS_2AL_scaff_6334242:6390-8147	Traes_2AL_783CF383F	glyceraldehyde-3-phosphate dehydrogenase chloroplastic	Flat_Down			33295.83	38872.89	42664.82	16511.75	24997.72	27300.41	27479.11	17606.77	14570.11	6725.65	13609.19	6822.34	26125.86	29550.19	29646.63	27322.01	18205.07	23111.38	19124.74	16838.63	10792.90	6536.93	10732.24	19013.08	37181.00	44259.67	26267.56	26822.19	15888.51	7777.72	13541.80	15444.01	12441.30	17320.78	15582.16	11892.75	0.74	0.7749	0.6842	0.2482	0.2251	0.32	0.0036
IWGSC_chr7AS-ab-k71_contigs_longerthan_200_4215480:1887-3348	IWGSC_CSS_7AS_scaff_4215480:1887-3348	Traes_7AS_DC51A1D61	chlorophyll a-b binding protein 1b- chloroplastic-like	Flat_Down			40143.60	46098.70	38302.29	16234.40	25024.99	26277.56	28535.44	18814.54	11767.51	6644.05	10653.05	5115.62	27829.97	39676.38	25841.36	23536.63	31452.11	27935.85	23621.75	14898.02	7132.53	5387.37	10578.77	16980.30	26363.90	30530.44	32786.59	23679.55	22162.00	10180.71	10452.05	16223.35	7543.22	14548.59	11827.08	7491.17	0.70	0.6838	0.5114	0.2482	0.1798	0.24	0.0006
IWGSC_chr1AL_v2-ab-k71_contigs_longerthan_200_3902956:7013-9139	IWGSC_CSS_1AL_scaff_3902956:7013-9139	Traes_1AL_7C91EF27D	pgkh_wheat ame: full=phosphoglycerate chloroplastic flags: precursor gi	Flat_Down			33802.91	37344.71	44865.13	19373.11	22178.19	19682.85	22885.22	14016.07	10724.16	5701.87	11973.19	6058.02	36598.47	33985.41	38016.48	28161.06	19800.29	19695.13	16560.31	15839.79	8207.98	4253.73	12103.99	15257.20	35960.21	41805.13	29458.48	30593.14	16801.84	8027.77	13518.12	14805.26	8676.52	11519.78	13270.88	10508.12	0.58	0.2100	0.0876	0.1489	0.0463	0.25	0.0001
IWGSC_chr3B-ab-k71_contigs_longerthan_200_10591900:646-1902	IWGSC_CSS_3B_scaff_10591900:646-1902	Traes_3B_E09463998	abscisic stress-ripening protein 1	Not DE			19173.29	15205.86	27496.80	18192.64	19120.94	23959.95	16774.25	16071.64	21751.55	23833.78	23272.38	22659.57	20313.93	20016.86	19061.31	16389.35	22427.20	31180.98	15767.59	17073.83	24954.27	33662.90	8915.85	22163.20	17651.73	18822.87	14619.15	16530.61	18343.45	28431.58	12698.01	17720.04	23653.65	16708.41	13214.53	13022.68	0.95	1.0000	1.0000	1.0000	0.7832	1.14	0.8189
IWGSC_chr2BS-ab-k71_contigs_longerthan_200_5245285:2422-17808	IWGSC_CSS_2BS_scaff_5245285:2422-17808	Traes_2BS_62A407EAB	ferredoxin-dependent glutamate chloroplastic-like	Not DE			31102.95	26898.88	37618.22	17917.26	24632.37	20650.59	22515.50	13477.05	19041.35	21187.27	18886.68	18529.27	27689.54	24824.64	26354.64	21745.28	18579.12	20657.23	17868.46	16532.58	12729.67	13310.70	11191.59	18088.57	25878.24	22559.85	19653.37	20652.50	15182.27	6669.04	16604.13	17552.88	12875.32	13823.27	14007.73	12848.51	0.72	0.5856	0.5567	0.1489	0.1427	0.68	0.3925
IWGSC_chr4AS_v2-ab-k71_contigs_longerthan_200_5958365:3570-4622	IWGSC_CSS_4AS_scaff_5958365:3570-4622	Traes_4AS_71B1DAAE4	atp synthase subunit b chloroplastic-like	Not DE			31164.11	32552.15	36124.55	21372.79	21198.08	27872.70	27375.73	20464.23	15455.57	17918.24	14586.65	12867.58	22149.61	22771.99	25059.58	19941.48	17414.18	23262.42	20689.01	16913.42	9388.10	9391.16	10317.03	17715.36	24520.58	25049.59	29336.77	21547.69	15470.82	14962.96	12402.62	13330.71	9608.07	16023.04	13624.36	9747.53	0.80	0.7469	0.8581	0.0833	0.1547	0.50	0.0173
IWGSC_chr2AL-ab-k71_contigs_longerthan_200_6315374:6012-9120	IWGSC_CSS_2AL_scaff_6315374:6012-9120	Traes_2AL_FA773418C	cysteine proteinase 1	Up_Up_HD_vs_22DAA_only			9454.32	10603.58	9349.90	10506.76	13699.15	26667.68	16125.85	13610.96	30140.51	41039.50	26508.24	38604.55	9468.11	11109.87	11442.03	10947.37	13458.52	20005.94	13751.40	23124.95	25321.07	40849.50	24109.16	20205.29	11152.64	9104.62	6792.32	9108.49	13001.91	18308.50	22170.41	14156.55	21745.54	36493.26	32676.44	32326.95	1.76	0.3719	0.0025	0.0209	0.0529	3.41	0.0000
IWGSC_chr5AS-ab-k95_contigs_longerthan_200_1473229:87-534	IWGSC_CSS_5AS_scaff_1473229:87-534	Traes_5AS_23EA62AFA	rubisco activase beta form precursor	Not DE			31894.70	28665.65	36716.94	18131.44	29623.53	27165.33	31248.18	19428.29	26692.88	11142.96	20681.63	8058.79	27330.25	25052.04	28330.34	14450.80	13904.69	21800.93	21777.01	14034.00	14341.89	11297.10	8990.48	22519.39	27478.73	24120.10	14019.47	17873.40	19161.38	5668.01	10921.93	16142.54	14280.28	10493.27	10678.69	9888.45	0.93	1.0000	1.0000	0.5637	0.7138	0.58	0.2581
IWGSC_chr2AS-ab-k71_contigs_longerthan_200_5303958:5195-6504	IWGSC_CSS_2AS_scaff_5303958:5195-6504	Traes_2AS_A18A69CB0	chlorophyll a-b binding protein of lhcii type chloroplastic	Flat_Down			44885.21	47712.65	53997.82	14413.36	20478.10	18140.14	25030.46	15794.35	6158.72	1614.32	6280.77	1137.82	34765.32	37824.74	35593.69	24367.76	17994.81	23169.87	21969.64	9480.65	3415.51	2990.91	6178.66	12008.38	35395.07	43560.41	32432.54	31843.47	18466.78	4583.91	5719.59	11779.78	3920.71	7657.31	7061.07	3285.65	0.49	0.3566	0.0080	0.2482	0.0643	0.09	0.0000
IWGSC_chr6BL-ab-k71_contigs_longerthan_200_4369281:6083-8578	IWGSC_CSS_6BL_scaff_4369281:6083-8578	Traes_6BL_4660848A8	kppr_wheat ame: full= chloroplastic short=prk short=prkase ame: full=phosphopentokinase flags: precursor gi	Not DE			32187.16	32675.39	37870.69	18578.56	22865.05	23153.94	24810.20	16098.19	18679.82	12129.72	14762.12	10771.83	27120.24	28609.14	28472.71	20252.87	17650.10	19017.65	17683.24	15075.16	9328.56	7837.20	10867.83	17381.86	29578.13	27784.78	20913.58	22177.06	16536.57	7016.56	9744.11	13713.74	9559.04	10603.91	11876.60	9560.23	0.72	0.4856	0.5667	0.1489	0.1071	0.46	0.0069
IWGSC_chr7AL-ab-k71_contigs_longerthan_200_4553352:97-1715	IWGSC_CSS_7AL_scaff_4553352:97-1715	Traes_7AL_AF0405238	hypothetical protein TRIUR3_19327	Not DE			19287.83	26110.14	4922.48	11294.40	7324.53	13578.67	5363.67	8202.53	13987.88	57723.65	12413.93	54182.44	10630.75	23453.16	10964.97	25152.46	30388.63	14920.42	9324.24	31639.23	11411.29	8825.75	26040.12	7061.42	9397.63	7353.14	26142.53	12985.56	7798.82	27847.57	18660.64	8156.51	9785.69	26961.19	25081.74	23600.81	0.56	0.7702	0.0397	0.3865	0.2219	2.24	0.5456
IWGSC_chr7AL-ab-k71_contigs_longerthan_200_4554209:1-3553	IWGSC_CSS_7AL_scaff_4554209:1-3553	Traes_7AL_1A21E8798	endoplasmin-like protein	Not DE			22711.71	15220.65	16481.16	48442.63	18229.49	11107.31	13449.07	10582.80	13504.34	14586.96	13000.21	9437.68	23474.18	10652.04	23738.29	18228.26	10266.86	15810.93	14041.39	14736.63	17113.09	16792.13	9260.63	10808.22	24448.84	38747.43	15496.54	24831.12	22256.24	39529.42	16667.69	18806.02	15555.84	11432.19	12019.19	15722.79	0.52	0.6640	0.0044	0.0833	0.1775	0.49	0.3839
IWGSC_chr5AL-ab-k95_contigs_longerthan_200_2701550:742-3470	IWGSC_CSS_5AL_scaff_2701550:742-3470	Traes_5AL_31CDB68F2	malate glyoxysomal	Not DE			22578.27	24960.56	30754.95	16667.70	19714.27	22459.01	24120.22	18405.25	16089.83	11904.27	15436.13	11690.49	23481.77	25247.96	24799.82	18589.47	17340.84	18937.33	20255.08	15713.83	11080.01	9782.46	15296.33	18952.95	20467.48	22664.50	21047.46	18382.99	18222.45	8688.91	12643.17	15468.36	11762.93	12822.12	15772.57	12199.95	0.89	1.0000	1.0000	0.5637	0.4648	0.58	0.0929
IWGSC_chr5BL-ab-k71_contigs_longerthan_200_10856132:6279-9377	IWGSC_CSS_5BL_scaff_10856132:6279-9377	Traes_5BL_679C187B0	cysteine proteinase 1	Up_Flat			8702.60	9800.05	5055.07	7106.50	14128.80	17770.46	13604.15	15817.49	21128.05	51834.18	26367.86	39473.90	5588.01	8436.97	5029.15	13323.00	18536.33	15697.44	16336.99	22132.99	30022.32	34246.10	17360.78	29487.79	5247.39	4517.11	12949.56	6487.00	14395.76	23127.20	14752.02	13860.97	25222.58	27708.78	23902.61	20142.75	2.00	0.0014	0.0001	0.0209	0.0016	4.53	0.0008
IWGSC_chr6AL-ab-k71_contigs_longerthan_200_5741586:1523-4029	IWGSC_CSS_6AL_scaff_5741586:1523-4029	Traes_6AL_7C6EE2D46	kppr_wheat ame: full= chloroplastic short=prk short=prkase ame: full=phosphopentokinase flags: precursor gi	Not DE			28183.92	28552.27	33045.53	16922.35	22132.40	22021.79	24346.09	15882.36	19316.77	12970.11	15290.59	11380.01	24507.78	26089.53	24969.66	18484.17	17647.66	18660.57	17921.37	16054.32	9758.74	8698.43	11761.31	17445.38	24989.69	22705.41	17665.13	18785.41	16958.91	7329.33	9931.07	13611.89	10061.38	10498.65	12100.30	9777.29	0.79	0.7230	0.8400	0.1489	0.2035	0.55	0.0555
IWGSC_chr5AL-ab-k95_contigs_longerthan_200_2791901:4454-8817	IWGSC_CSS_5AL_scaff_2791901:4454-8817	Traes_5AL_EE83D2709	#N/A	Not DE			16086.35	15975.86	11187.72	20560.48	11208.93	14477.99	10221.65	12324.66	12800.10	14697.16	15074.87	13704.05	18282.15	15095.38	19754.43	22921.77	22439.43	14000.23	13447.65	22342.60	18484.29	10080.15	23316.60	9049.96	16930.96	19103.52	15430.16	21816.67	20622.71	25478.49	20697.20	13926.29	16024.43	23110.25	27959.10	21894.97	0.76	0.5810	0.6319	0.1489	0.1305	0.88	0.8475
IWGSC_chr6AL-ab-k71_contigs_longerthan_200_5835027:13739-15068	IWGSC_CSS_6AL_scaff_5835027:13739-15068	Traes_6AL_48202E971	photosystem ii 10 kda chloroplastic	Up_Down			13517.61	11018.65	13610.88	9031.18	23038.47	17723.36	27189.19	33933.32	38269.31	21554.04	18260.15	6873.48	12890.24	15066.95	20041.67	7413.37	30652.67	22648.66	45073.85	19093.16	12592.36	10432.13	18940.66	20564.89	5109.42	2298.51	11204.73	6436.57	45478.18	4795.81	8457.86	17079.08	9510.81	13542.83	15086.95	9194.38	2.16	0.0024	0.0000	0.0209	0.0081	1.80	0.5074
IWGSC_chr2BL-ab-k71_contigs_longerthan_200_7980362:838-4086	IWGSC_CSS_2BL_scaff_7980362:838-4086	Traes_2BL_FB766A312	peroxisomal -2-hydroxy-acid oxidase glo5-like	Not DE			26007.71	26569.58	27398.07	18300.22	20022.14	21389.95	21505.25	15730.25	15984.87	10275.65	14335.84	10500.62	19615.58	20541.69	20768.50	16919.28	16768.76	18962.64	16692.61	14046.79	8330.89	10021.17	10835.25	18544.58	23430.04	25138.07	19267.23	16982.41	17150.89	8794.02	11178.68	15497.15	11819.19	12363.42	12821.77	11310.71	0.80	0.6953	0.8535	0.1489	0.0984	0.52	0.0220
IWGSC_chr3B-ab-k71_contigs_longerthan_200_10758266:24920-26376	IWGSC_CSS_3B_scaff_10758266:24920-26376	Traes_3B_EE9156FFA	tonoplast intrinsic protein	Not DE			19470.20	18305.59	28048.29	15203.96	14122.96	17933.97	14498.65	10044.92	17022.84	16458.70	18092.94	12573.53	17295.37	15131.93	21308.01	13240.34	17696.55	23444.88	14474.26	11613.15	13300.04	18665.31	9951.23	14296.39	21537.05	28677.17	13722.95	15490.42	18742.53	15456.28	13562.99	18262.48	15721.41	18656.93	18164.96	14417.81	0.70	0.5001	0.4665	0.0433	0.1025	0.79	0.7414
IWGSC_chr2AL-ab-k71_contigs_longerthan_200_2637088:1900-3660	IWGSC_CSS_2AL_scaff_2637088:1900-3660	Traes_2AL_14B62F6C1	photosystem i reaction center subunit chloroplastic	Flat_Down			33143.49	36443.58	35982.09	13844.84	19833.13	21771.19	24294.40	17665.94	9254.68	5351.92	8168.61	3663.67	23448.88	29585.73	25717.73	19375.31	18978.84	21442.11	22401.45	11955.62	4725.26	3588.15	9190.20	14972.47	22755.63	26632.67	25577.15	21404.79	18502.85	6232.52	7495.66	12135.13	4811.27	8623.89	8903.61	5201.54	0.70	0.7031	0.5198	0.2482	0.1607	0.22	0.0002
IWGSC_chr5AS-ab-k95_contigs_longerthan_200_1486466:1-4678	IWGSC_CSS_5AS_scaff_1486466:1-4678	Traes_5AS_5C5BA8A57	5-methyltetrahydropteroyltriglutamate--homocysteine methyltransferase-like	Not DE			15502.54	14945.57	18039.71	27207.03	17752.10	11636.95	11746.58	8717.66	10234.34	8832.93	14887.02	7857.89	30748.58	23245.06	32203.04	27805.51	13974.37	18071.26	12554.38	12830.46	14222.82	8237.86	10181.43	9434.51	26121.07	23848.96	16044.22	30111.92	15817.54	20812.36	15933.58	16925.20	15574.33	12928.92	12803.84	13611.71	0.66	0.4288	0.2165	0.1489	0.1169	0.55	0.0777
IWGSC_chr2BL-ab-k71_contigs_longerthan_200_7951751:1703-2994	IWGSC_CSS_2BL_scaff_7951751:1703-2994	Traes_2BL_B614F03D1	photosystem i reaction center subunit chloroplastic	Flat_Down			34187.67	38099.93	37041.34	13710.61	18604.58	20899.42	23872.99	17446.31	9176.63	5058.33	7462.60	3484.68	23741.12	30246.59	25509.17	18898.60	18610.90	20907.80	21017.11	11315.96	5022.93	3634.02	8691.95	14788.70	22233.54	26220.73	27872.97	21347.01	17590.68	6196.92	6818.88	11376.83	5094.99	8325.77	8209.45	4861.95	0.66	0.6227	0.3386	0.2482	0.1258	0.20	0.0002
IWGSC_chr4BL-ab-k71_contigs_longerthan_200_7008487:2254-3240	IWGSC_CSS_4BL_scaff_7008487:2254-3240	Traes_4BL_825998751	cata1_wheat ame: full=catalase-1 gi	Not DE			22557.14	22901.96	27104.70	17716.90	17211.38	21079.81	19136.38	15521.24	18190.89	10236.11	15623.99	7827.75	21018.59	24528.21	25635.30	14385.13	11882.86	16243.09	15971.86	13454.37	12569.32	11326.12	13405.31	13874.41	24053.68	28093.98	13314.68	17965.86	14854.17	9954.40	14553.85	14692.34	12858.44	11563.58	13456.16	11329.97	0.81	0.7848	0.8754	0.0833	0.1029	0.57	0.0753
IWGSC_chr5AS-ab-k95_contigs_longerthan_200_1462593:5472-9625	IWGSC_CSS_5AS_scaff_1462593:5472-9625	Traes_5AS_EAE5D853B	cysteine synthase	Not DE			18819.67	14905.15	11722.28	10804.84	15314.49	12617.14	12421.96	14418.54	18511.16	20614.39	19428.57	10484.18	18013.95	22074.58	17494.00	15245.70	18372.53	15040.90	17496.97	14509.31	22378.95	14218.74	14564.73	20912.00	13103.03	16787.89	16061.92	9190.44	24227.18	9765.38	15438.77	21424.12	23757.34	16810.60	15307.24	15288.67	0.97	1.0000	0.9469	0.7728	0.8828	1.23	0.7410
IWGSC_chr7AS-ab-k71_contigs_longerthan_200_4188892:1-529	IWGSC_CSS_7AS_scaff_4188892:1-529	Traes_7AS_089028EAD	serine--glyoxylate aminotransferase	Not DE			22404.80	25070.98	16987.51	13751.07	16217.63	21260.21	16561.86	14192.46	20565.56	21233.53	16369.21	16578.73	15054.85	18216.99	13267.86	14245.85	18002.15	14979.79	13312.17	15796.49	13623.64	15833.54	11826.48	15311.65	16712.41	14204.92	16870.72	13814.56	14716.88	11056.30	14920.28	14193.08	14039.16	18601.60	16996.94	15110.12	0.87	0.9383	1.0000	0.3865	0.4523	0.96	1.0000
IWGSC_chr2BS-ab-k71_contigs_longerthan_200_5208086:5968-7683	IWGSC_CSS_2BS_scaff_5208086:5968-7683	Traes_2BS_926E8FE94	ucria_wheat ame: full=cytochrome b6-f complex iron-sulfur chloroplastic ame: full=plastohydroquinone:plastocyanin oxidoreductase iron-sulfur protein ame: full=rieske iron-sulfur protein short=isp short=risp flags: precursor gi	Not DE			22915.21	29394.24	30310.66	15735.96	18760.46	22935.33	20861.34	15493.93	16798.56	10665.98	12389.16	9237.70	20892.08	24573.90	23789.49	16230.83	14524.45	19472.51	16107.33	12823.58	9854.77	9053.22	10141.49	17441.98	20876.99	21965.25	17305.54	20246.93	14623.80	8952.52	8609.92	12116.31	9577.52	9897.04	9275.02	7929.66	0.79	0.7797	0.8493	0.2482	0.2278	0.50	0.0198
IWGSC_chr3B-ab-k71_contigs_longerthan_200_10530150:665-2611	IWGSC_CSS_3B_scaff_10530150:665-2611	Traes_3B_5BAA91F46	metacaspase-1-like isoform 1	Not DE			21119.31	18420.95	22946.68	12174.81	16070.52	21350.85	12530.96	9444.44	20275.79	22462.57	18193.06	13923.21	16994.27	18112.42	18178.37	13643.45	20792.87	29898.47	10065.10	13599.03	13860.82	19385.19	4607.19	16440.34	16188.11	18792.43	15772.04	12682.96	15782.63	21654.04	9559.65	14643.64	15110.56	12349.59	11734.86	11693.19	0.80	0.8666	0.8402	0.3865	0.3261	1.00	1.0000
IWGSC_chr3B-ab-k71_contigs_longerthan_200_10444987:9333-15450	IWGSC_CSS_3B_scaff_10444987:9333-15450	Traes_3B_31BCB23BB	vacuolar processing enzyme 4	Up_Up_HD_vs_22DAA_only			14261.54	19695.74	5833.64	7375.95	14485.39	17399.00	18021.62	16714.98	25451.27	28919.87	24284.94	21665.12	11430.30	17467.80	8895.61	15467.64	16085.44	11244.88	19337.47	15247.37	21727.92	24183.74	15996.39	20773.61	8208.85	5053.68	19948.78	9428.95	14316.64	14220.45	10544.28	11501.92	16769.51	16407.21	17967.73	15578.38	1.41	0.8458	0.0706	0.2482	0.1854	2.13	0.0081
IWGSC_chr7BL-ab-k71_contigs_longerthan_200_6562184:1-739	N/A	N/A	fer_wheat ame: full= chloroplastic flags: precursor gi	Flat_Down			25689.68	28280.15	34135.81	14698.61	20426.46	20669.25	18521.68	15510.62	12298.61	5012.90	11299.19	4312.93	26448.46	31317.58	25848.86	16187.80	14759.15	14462.07	15319.90	11863.11	8565.19	5877.90	9335.26	13014.56	26308.71	26689.75	16429.25	20913.07	13995.52	6357.97	9239.33	13297.50	10357.16	7998.46	9144.38	6229.95	0.73	0.7073	0.6464	0.2482	0.1540	0.32	0.0019
IWGSC_chr7BL-ab-k71_contigs_longerthan_200_6660169:1122-3407	IWGSC_CSS_7BL_scaff_6660169:1122-3407	Traes_7BL_ADC9DB502	cell division protease ftsh-like chloroplastic	Not DE			17156.11	19264.89	20261.17	16926.30	17552.38	23735.12	19508.34	14850.59	19102.36	18930.24	16612.81	17110.20	17647.07	17208.94	19859.33	15300.05	12186.01	14204.52	13584.18	13824.39	13524.74	13443.63	11459.63	14332.69	16792.98	17185.56	15287.43	15265.57	11975.72	12456.56	11755.75	11189.74	12249.20	11138.68	12016.62	11338.72	1.03	1.0000	0.8622	0.7728	0.7718	0.97	1.0000
IWGSC_chr7AS-ab-k71_contigs_longerthan_200_4217937:4472-8589	IWGSC_CSS_7AS_scaff_4217937:4472-8589	Traes_7AS_DE1248005	aldehyde dehydrogenase family 2 member mitochondrial	Not DE			17927.84	17771.22	16431.79	13475.70	16309.21	17757.13	15330.23	13162.59	14750.43	14536.49	17332.23	13324.16	17077.77	17225.18	17495.25	14076.00	13399.85	15370.04	13865.70	15028.90	22424.08	21177.86	12132.37	13614.64	15620.76	16071.51	13468.47	14064.63	13988.54	13166.87	13302.50	14966.88	18364.96	14134.45	13690.96	13727.25	0.95	1.0000	0.9935	0.7728	0.6514	0.91	0.9565
IWGSC_chr3B-ab-k71_contigs_longerthan_200_10592010:55-1200	IWGSC_CSS_3B_scaff_10592010:55-1200	Traes_3B_B9451B200	lipid transfer precursor partial	Flat_Down			29406.02	33701.73	23587.02	24688.17	12832.06	19551.32	15658.36	16182.02	6463.74	4031.18	4765.54	11273.17	23353.99	25040.87	16418.73	22868.55	17774.78	13857.05	10823.95	8994.51	2453.37	1238.49	8338.77	7485.67	22539.29	23612.07	30889.08	29081.19	12004.81	10556.21	9019.97	8437.69	7557.69	16998.84	11943.20	9321.29	0.58	0.0214	0.0633	0.0209	0.0051	0.24	0.0000
IWGSC_chr2BS-ab-k71_contigs_longerthan_200_5231013:12845-20601	IWGSC_CSS_2BS_scaff_5231013:12845-20601	Traes_2BS_A9A70E32B	mg-chelatase subunit xantha-f	Flat_Down			27483.35	26477.89	30104.73	12169.88	19354.77	17739.35	21259.15	12808.30	8336.03	2166.17	10153.47	1984.33	23751.24	24548.52	23863.17	17500.17	14679.69	18838.67	16703.19	12358.10	5473.27	5114.03	8791.81	17253.68	25990.82	30846.29	14052.66	19985.30	18100.29	5488.31	9985.91	14425.55	7107.59	8271.22	11342.96	6720.96	0.74	0.7445	0.6736	0.2482	0.2094	0.24	0.0003
IWGSC_chr4BS-ab-k71_contigs_longerthan_200_4879245:8097-12321	IWGSC_CSS_4BS_scaff_4879245:8097-12321	Traes_4BS_6020E30BF	4-hydroxy-3-methylbut-2-enyl diphosphate reductase	Not DE			15792.78	15272.90	22445.97	14212.01	21969.70	24279.86	23542.61	17386.38	21363.10	15042.07	19484.31	10788.27	17399.11	16326.76	18165.88	10038.11	9773.01	15625.85	16473.52	10818.02	17600.88	23281.32	9931.26	18460.64	15701.34	15548.25	10896.04	12968.75	14344.57	7100.48	8859.19	13330.71	15271.31	9195.54	9882.08	9161.12	1.29	0.6834	0.2187	0.0833	0.0803	0.98	1.0000
IWGSC_chr3B-ab-k71_contigs_longerthan_200_10632597:9946-12595	IWGSC_CSS_3B_scaff_10632597:9946-12595	Traes_3B_A7DD93C38	probable receptor-like protein kinase at1g67000-like	Not DE			13973.53	12272.74	10980.38	18104.79	14560.40	10093.36	14079.49	13214.56	14487.58	6814.82	16152.46	5768.54	15760.78	12232.64	10998.69	10806.96	12814.32	15983.80	15854.38	11837.53	14814.32	37013.27	13060.53	23390.59	14391.15	12628.49	15082.74	14693.99	20988.05	16189.46	17450.41	18626.69	27042.28	14522.47	12955.82	15413.83	0.94	1.0000	1.0000	1.0000	0.6866	0.78	0.6959
IWGSC_chr5BS-ab-k71_contigs_longerthan_200_504662:1-1919	IWGSC_CSS_5BS_scaff_504662:1-1919	Traes_5BS_3EE61E0AC	chaperone protein chloroplastic-like	Not DE			15954.02	16653.19	14090.44	12791.70	11381.37	13825.71	11318.43	9246.06	15076.09	28044.15	15859.32	20535.52	15080.15	16784.60	16807.13	18156.92	13846.02	11296.39	12233.70	16631.97	16993.06	24998.17	13466.27	14054.77	14193.57	13199.32	15625.99	12869.98	11790.72	12895.63	16363.58	12098.60	14534.27	14376.48	14302.29	15984.49	0.77	0.5161	0.7295	0.0833	0.0406	1.34	0.4989
IWGSC_chr7AS-ab-k71_contigs_longerthan_200_4246109:1-1872	IWGSC_CSS_7AS_scaff_4246109:1-1872	Traes_7AS_CB60FA3AE	predicted protein	Not DE			18782.98	22294.63	27722.47	11636.89	14160.96	14676.16	15218.98	10905.99	10353.65	10379.96	10481.71	12126.99	19447.32	21655.32	22443.22	23935.21	17288.27	15027.81	13394.73	15237.53	8122.52	4940.84	13662.84	13258.45	18670.52	20206.16	23872.15	18148.69	11841.92	8654.16	12281.72	10789.00	9887.77	12576.25	15528.37	11772.84	0.68	0.5926	0.4363	0.1489	0.1178	0.54	0.0900
IWGSC_chr7AS-ab-k71_contigs_longerthan_200_4195134:4050-5079	IWGSC_CSS_7AS_scaff_4195134:4050-5079	Traes_7AS_F7BA8C654	plas_horvu ame: full= chloroplastic flags: precursor	Not DE			24513.17	28056.35	27396.66	12866.71	12852.52	19596.65	17855.30	12371.70	12867.38	8706.75	10327.91	7823.19	20282.30	28116.79	21435.39	16235.36	16179.56	14948.36	13782.09	13133.56	8097.56	6370.30	10589.28	12339.61	21789.82	24530.14	19481.87	18310.49	12714.53	8004.88	10656.45	11096.75	6589.97	11970.03	11675.10	7257.48	0.68	0.5135	0.3880	0.0833	0.1073	0.43	0.0068
IWGSC_chr5BL-ab-k71_contigs_longerthan_200_10906326:2977-6405	IWGSC_CSS_5BL_scaff_10906326:2977-6405	Traes_5BL_F04D996B2	triticain gamma	Not DE			16841.41	19230.39	7438.73	9266.08	9611.13	18338.31	11534.19	12351.22	21860.10	44698.86	17222.82	29985.08	10228.44	16160.28	10534.11	12896.11	13349.73	10831.06	12807.33	16122.22	18524.62	28848.43	14808.59	9771.41	8192.29	5936.55	16511.13	9194.65	11455.64	10886.78	10409.67	8712.23	11608.61	15347.67	15011.81	14259.39	0.98	1.0000	0.9424	0.7728	0.9625	2.16	0.1711
IWGSC_chr7BL-ab-k71_contigs_longerthan_200_6660257:427-4963	IWGSC_CSS_7BL_scaff_6660257:427-4963	Traes_7BL_870E640C5	endoplasmin-like protein	Not DE			17906.71	13572.19	12795.64	36905.43	13859.91	10356.40	11606.11	11328.93	10721.47	12736.25	10610.73	7969.29	17218.19	10124.16	16703.47	13539.28	8808.55	13204.01	13548.19	12553.94	15076.46	14946.10	8915.85	9194.02	18850.44	32946.92	12593.29	18588.93	16924.01	33914.81	13319.94	14439.94	12532.92	10228.96	10007.59	11574.16	0.58	0.7303	0.0364	0.0833	0.1943	0.52	0.3670
IWGSC_chr2AS-ab-k71_contigs_longerthan_200_5190107:3940-11214	IWGSC_CSS_2AS_scaff_5190107:3940-11214	Traes_2AS_DAFCDD695	54s ribosomal protein mitochondrial-like	Flat_Down			28008.22	29950.30	30640.70	11850.09	18209.03	18043.27	23453.83	16024.98	9512.15	7539.12	8884.94	3921.18	18626.27	23615.59	19823.12	15150.58	17989.92	18120.15	18938.47	10389.94	6328.83	5974.32	7161.48	14214.72	19255.53	20049.19	21475.64	16982.41	15612.76	6231.67	6191.96	9997.48	6004.84	9264.69	8772.12	4780.55	0.75	0.8354	0.7418	0.2482	0.2435	0.30	0.0019
IWGSC_chr7AL-ab-k71_contigs_longerthan_200_4522889:1807-2507	IWGSC_CSS_7AL_scaff_4522889:1807-2507	Traes_7AL_5427988BA	fructose-bisphosphate cytoplasmic isozyme 1	Not DE			18653.98	20314.90	29218.97	11833.31	19291.44	22024.45	23172.90	17485.01	15323.69	8198.65	15416.52	9754.56	12319.67	14631.45	14093.36	12736.46	12595.51	20558.58	18569.10	12835.38	7032.67	8726.52	9241.71	19176.42	18063.44	18766.74	11693.77	12509.60	11871.00	6712.27	9616.98	12794.92	11237.27	14968.11	14210.93	10031.99	1.02	1.0000	0.8158	0.7728	0.8671	0.61	0.3384
IWGSC_chr4AL_V2-ab-k71_contigs_longerthan_200_7063814:3623-7104	IWGSC_CSS_4AL_scaff_7063814:3623-7104	Traes_4AL_1AB7E5F8C	4-hydroxy-3-methylbut-2-enyl diphosphate reductase	Not DE			18691.79	19040.10	27551.81	13941.57	19157.97	21349.96	22386.27	16563.62	17047.96	9578.27	15698.30	8320.87	20771.90	19662.57	21220.59	10939.45	10385.43	16122.61	16961.43	11109.30	11222.12	12375.51	9204.92	15868.62	17019.26	17148.46	10875.02	14941.96	13567.36	5572.23	7538.04	11567.23	9993.87	7517.48	8227.38	7537.56	1.00	1.0000	0.8785	0.5637	0.9483	0.64	0.3129
IWGSC_chr3B-ab-k71_contigs_longerthan_200_10715492:8013-14854	IWGSC_CSS_3B_scaff_10715492:8013-14854	Traes_3B_80B2632B4	beta-glucosidase 5	Not DE			29518.33	27799.02	13940.93	8642.29	9665.69	10750.96	11598.25	11393.80	9361.44	19372.73	7334.61	14686.62	19177.85	29202.00	12062.72	22089.51	26012.48	7571.96	15462.78	13182.77	5993.71	2503.19	13273.91	5972.43	14486.07	10189.18	42876.05	12747.05	18346.94	4759.36	11174.94	14403.41	5412.47	10434.88	14561.00	6902.13	0.54	0.6379	0.0364	0.2482	0.1293	0.64	0.6460
IWGSC_chr3B-ab-k71_contigs_longerthan_200_10537804:5807-6636	IWGSC_CSS_3B_scaff_10537804:5807-6636	N/A	#N/A	Not DE			16027.41	14543.32	16832.36	9690.50	15438.22	21107.36	12246.65	10814.95	25862.15	22264.88	25733.08	17278.22	12272.87	13924.90	11700.55	11069.66	12698.20	21075.43	9050.12	9691.24	17816.93	20106.93	6038.85	14227.19	11556.63	12649.42	9373.60	9892.31	11632.49	16808.22	8558.82	12005.61	17163.35	11933.15	9858.17	10223.66	1.04	1.0000	0.8012	1.0000	0.7997	1.60	0.1346
IWGSC_chr5BL-ab-k71_contigs_longerthan_200_10837186:3240-4829	IWGSC_CSS_5BL_scaff_10837186:3240-4829	Traes_5BL_CC5BEE88D	probable aquaporin pip2-7-like	Not DE			39471.94	38386.83	14273.79	16352.84	5818.32	15162.25	5447.95	5932.27	13073.72	9494.14	8812.68	10331.68	17110.66	25893.60	11448.28	17616.80	17075.58	9861.10	5484.47	13353.01	8941.59	3054.56	16426.31	6208.37	18108.70	13677.86	22554.40	20693.47	7861.65	10199.36	12782.76	9724.05	6890.58	17554.35	15554.84	15168.76	0.30	0.1308	0.0000	0.0433	0.0394	0.38	0.1034
IWGSC_chr2AL-ab-k71_contigs_longerthan_200_6351909:10903-16592	IWGSC_CSS_2AL_scaff_6351909:10903-16592	Traes_2AL_C51BB91CC	peroxisomal -2-hydroxy-acid oxidase glo5-like	Not DE			20562.19	19316.16	20221.68	14423.23	18043.41	17850.44	18504.83	13340.88	14024.66	9615.28	13240.70	10070.51	16089.71	16411.02	16132.74	14740.68	14350.87	15143.92	13734.46	11622.01	7880.55	8845.40	9610.66	15663.30	18396.78	18970.33	15340.54	13426.85	14840.21	6973.34	9390.14	13378.31	11028.30	11097.19	10826.40	9546.23	0.91	0.9939	1.0000	0.1489	0.4191	0.63	0.1725
IWGSC_chr1BS-ab-k71_contigs_longerthan_200_3463337:1-4023	IWGSC_CSS_1BS_scaff_3463337:1-4023	Traes_1BS_3D15A98F0	hypothetical protein F775_32916	Not DE			18246.99	18486.02	22224.52	15109.21	14731.88	18840.40	15753.88	11399.49	14031.84	10457.35	11954.61	10922.51	22740.41	22002.51	23284.95	14334.17	14234.74	13780.22	12857.08	14388.27	8167.65	7820.35	10601.89	7712.54	20556.89	17674.56	10977.92	17915.43	13349.79	7713.30	9936.05	11273.87	7813.28	8862.85	11714.37	9966.34	0.82	0.7662	0.8936	0.2482	0.1708	0.64	0.2146
IWGSC_chr6BL-ab-k71_contigs_longerthan_200_4334432:1-6115	IWGSC_CSS_6BL_scaff_4334432:1-6115	Traes_6BL_99D26BD69	cytochrome p450 chloroplastic	Not DE			15161.16	15018.53	14754.76	13367.13	16119.23	17299.47	16722.56	17318.48	19620.89	21726.50	14696.06	15642.72	13443.10	16492.23	14706.55	13709.13	14874.05	12963.05	18229.36	13383.52	13432.56	10881.47	13424.23	13240.30	10179.11	9915.19	13932.06	11732.08	17775.67	10540.10	8375.60	11452.10	9931.98	11210.14	10191.16	9098.98	1.16	0.9344	0.5109	0.0209	0.0021	1.23	0.7055
IWGSC_chr5BL-ab-k71_contigs_longerthan_200_10913160:6987-8101	IWGSC_CSS_5BL_scaff_10913160:6987-8101	Traes_5BL_6E029E99B	photosystem 1 subunit 5	Flat_Down			25112.54	25558.03	29585.68	11334.87	14860.48	15679.45	17928.34	12041.69	7926.05	6925.02	7647.36	4131.21	19691.49	22710.07	18185.87	16931.74	17222.26	18840.42	16492.58	10323.02	5576.01	5407.97	7834.22	13038.38	19272.09	22536.07	21527.65	18359.88	13046.12	6868.23	7529.31	10169.07	5320.04	10024.58	8584.28	4455.84	0.66	0.5612	0.3455	0.2482	0.1109	0.29	0.0010
IWGSC_chr2BS-ab-k71_contigs_longerthan_200_5168338:6103-7090	IWGSC_CSS_2BS_scaff_5168338:6103-7090	Traes_2BS_762E60A0B	stress responsive protein	Not DE			16517.81	14641.91	18237.17	12624.89	15370.99	18986.14	11883.68	11073.65	14660.72	16680.79	14534.01	15386.12	15137.08	16164.34	13913.52	11676.59	15633.16	20652.00	9075.52	11931.01	11467.94	19094.05	5082.31	11298.27	15174.84	18367.16	11034.34	12111.38	13226.46	19455.33	10129.24	13528.87	12829.51	11088.74	8987.28	9222.39	0.92	1.0000	1.0000	0.5637	0.6373	0.99	1.0000
IWGSC_chr2AL-ab-k71_contigs_longerthan_200_6332381:5613-18794	IWGSC_CSS_2AL_scaff_6332381:5613-18794	Traes_2AL_0A039E562	oxygen-evolving enhancer protein chloroplastic	Flat_Down			26897.32	27587.05	25739.38	12751.23	15679.84	15954.04	18844.20	11912.72	8658.10	6749.20	7526.60	4816.09	18759.10	22482.67	20804.72	17337.11	16735.75	14610.49	13241.26	10756.02	5014.28	4347.34	7450.55	10977.24	20755.57	21184.17	24950.91	18511.18	12285.20	7194.56	7580.42	9616.67	5122.32	9495.19	8807.98	5563.02	0.67	0.4085	0.3700	0.1489	0.0912	0.30	0.0001
IWGSC_chr3B-ab-k71_contigs_longerthan_200_10449437:306-3194	IWGSC_CSS_3B_scaff_10449437:306-3194	Traes_3B_D88E04B94	photosystem ii 22 kda chloroplastic-like	Not DE			19776.00	24259.57	28042.65	13972.17	16221.53	18897.27	17001.25	11398.35	10978.05	7206.83	9347.35	7529.14	19208.22	19510.30	20732.29	15472.17	11623.71	14950.11	11532.00	10310.23	7821.01	5778.67	7631.34	12869.36	20716.94	22599.81	16587.47	19710.02	10779.66	7944.70	7996.70	10285.31	7984.48	9933.92	9348.45	6949.40	0.74	0.6198	0.6526	0.1489	0.1521	0.41	0.0013
IWGSC_chr4AL_V2-ab-k71_contigs_longerthan_200_7073333:4973-8159	IWGSC_CSS_4AL_scaff_7073333:4973-8159	Traes_4AL_A9E7CD7B8	pgr5-like protein chloroplastic-like	Not DE			20311.99	21511.81	12715.24	14174.50	16758.35	18928.38	18646.42	14324.85	13343.75	6703.78	11167.07	10635.77	18866.64	19646.33	19207.43	14330.78	14371.65	14384.37	14448.86	12709.42	9122.12	7942.05	10388.51	12058.29	16876.87	16807.87	16895.06	16167.07	13028.67	7580.23	9277.97	11168.71	8278.66	9672.68	10006.74	8769.02	1.00	1.0000	0.9210	0.7728	0.9773	0.61	0.0949
IWGSC_chr3AL-ab-k71_contigs_longerthan_200_4349198:236-8396	IWGSC_CSS_3AL_scaff_4349198:236-8396	Traes_3AL_6B2120DEC	beta-glucosidase 5	Not DE			30404.60	27983.39	13760.39	8660.06	10821.17	10105.80	11199.32	10999.68	7954.76	17980.49	6792.72	10127.13	21332.34	31816.02	12453.61	20165.68	27993.97	7466.32	16198.35	13090.26	3984.92	2684.79	10993.97	5101.24	13821.60	10776.18	40069.06	12072.51	17038.03	3396.40	10966.80	14428.87	3694.85	8179.02	11170.49	5303.95	0.53	0.6270	0.0275	0.2482	0.1290	0.53	0.4560
IWGSC_chr2BS-ab-k71_contigs_longerthan_200_5180931:8147-9702	IWGSC_CSS_2BS_scaff_5180931:8147-9702	Traes_2BS_965A35A11	#N/A	Down_Up			17053.80	16753.75	12413.41	11816.53	7001.07	7824.62	6730.15	7959.39	6588.44	7487.80	6681.25	9034.06	16660.28	15377.59	14180.78	29984.12	10714.25	10531.60	5728.96	9606.61	11317.19	8948.38	16121.48	7072.76	18479.57	26367.24	36191.05	21274.51	5606.82	18061.00	17566.32	10238.81	13331.05	13756.43	13259.78	16673.30	0.51	0.0028	0.0094	0.0209	0.0024	0.51	0.0160
IWGSC_chr6BS-ab-k71_contigs_longerthan_200_3045146:1-813	IWGSC_CSS_6BS_scaff_3045146:1-813	Traes_6BS_ACBAC2B60	ferredoxin-nadp oxidoreductase	Not DE			18764.07	20541.66	21447.36	13670.14	16580.06	17939.30	17575.49	14047.56	13322.22	11092.48	11261.00	10507.01	18317.58	20466.57	17538.96	13012.74	13660.22	13422.27	14022.34	11879.84	9053.94	7773.55	10118.36	12926.08	16525.87	15358.93	14758.56	13734.71	11933.83	7212.36	9052.38	9676.45	8600.16	9869.38	9611.42	8628.10	0.89	0.9870	1.0000	0.2482	0.3403	0.62	0.1642
IWGSC_chr4AL_V2-ab-k71_contigs_longerthan_200_7066091:1836-7314	IWGSC_CSS_4AL_scaff_7066091:1836-7314	Traes_4AL_B6C20BAB9	isco large subunit-binding protein subunit chloroplastic	Not DE			16226.46	18630.95	17665.94	9572.06	16637.54	14779.24	14560.46	8705.52	9286.08	9033.99	8479.29	9265.09	19034.90	20281.81	21410.42	20874.52	19799.06	12819.87	10442.93	13174.89	6259.69	5142.11	10322.29	10398.71	18934.33	20019.69	23865.51	15412.67	13538.27	7015.72	11862.94	10496.75	5486.42	9174.79	11843.30	9456.96	0.88	0.9505	1.0000	0.2482	0.5334	0.58	0.0895
IWGSC_chr3AS-ab-k71_contigs_longerthan_200_3334610:1-2284	IWGSC_CSS_3AS_scaff_3334610:1-2284	Traes_3AS_7D0D8B4BA	leucine zipper protein zip1	Flat_Down			20697.86	22520.40	24890.28	11187.80	13876.47	13469.36	15775.23	10898.02	6968.82	4301.22	8200.61	3725.76	20825.03	24075.46	21402.92	16179.87	14894.83	13926.02	14582.22	10568.06	6062.85	4598.22	9218.58	13088.29	21189.36	24075.39	19251.74	16981.36	14422.52	5903.64	9345.27	12450.63	6515.22	7545.14	9625.08	6373.49	0.68	0.4708	0.4243	0.1489	0.0920	0.29	0.0001
IWGSC_chr2AS-ab-k71_contigs_longerthan_200_5165956:1-6138	IWGSC_CSS_2AS_scaff_5165956:1-6138	Traes_2AS_B6BA92570	mg-chelatase subunit xantha-f	Flat_Down			25724.15	25724.65	26083.53	9669.77	14601.32	14371.35	15871.88	10311.96	5608.79	1696.76	6944.45	1590.75	23833.47	24964.73	23958.09	17102.72	14410.76	13272.11	13082.51	10420.45	4178.89	3116.35	8248.37	12045.81	23848.38	28213.85	13675.37	18682.44	14462.08	4488.13	9218.14	11473.14	4816.89	7103.34	9952.09	5522.76	0.63	0.5096	0.2372	0.2482	0.1073	0.18	0.0001
IWGSC_chr5BS-ab-k71_contigs_longerthan_200_2294859:6969-11962	IWGSC_CSS_5BS_scaff_2294859:6969-11962	N/A	hypothetical protein F775_00102	Not DE			15757.20	12905.70	12289.29	16476.22	17534.84	13496.91	16096.63	13918.21	15719.32	9833.16	15744.75	6058.02	15464.75	14037.59	11912.85	13234.68	11143.31	13668.47	15748.54	10740.27	14246.82	17688.94	8769.74	17052.89	14489.39	14648.25	9626.97	13568.70	18113.08	11669.98	8922.76	14266.14	16572.59	9247.02	8530.49	9067.47	1.06	1.0000	0.8035	0.3865	0.5292	0.82	0.7251
IWGSC_chr1AL_v2-ab-k71_contigs_longerthan_200_3978830:5818-10610	IWGSC_CSS_1AL_scaff_3978830:5818-10610	Traes_1AL_EAE37DF16	protein chloroplastic-like	Not DE			12495.67	11581.61	19539.02	10878.87	17796.92	19387.81	21550.20	16629.63	21008.74	13232.58	20368.88	10977.30	10618.10	10152.58	12221.32	7851.58	8467.50	14737.08	16143.31	10090.78	14257.39	15336.46	10252.91	21212.61	11123.94	11125.33	7137.53	9103.24	15076.40	6510.54	10256.37	12832.55	15680.42	9638.11	11070.59	9704.65	1.38	0.3403	0.0911	0.0833	0.0518	1.20	0.7586
IWGSC_chr2BL-ab-k71_contigs_longerthan_200_8019292:1712-3006	IWGSC_CSS_2BL_scaff_8019292:1712-3006	Traes_2BL_7E386E5FA	chlorophyll a-b binding protein cp24 chloroplastic	Flat_Down			28193.93	29860.58	29355.78	10530.45	17327.32	14916.09	18148.60	11881.61	4811.25	2234.31	4738.70	1695.77	21133.72	26131.15	19624.55	16034.93	17972.81	16601.92	15024.62	8712.08	4041.58	2752.19	5620.50	11401.49	19669.45	22630.25	21880.59	18349.37	13724.43	4701.73	5824.28	9252.46	3866.05	6640.03	6139.80	3388.05	0.64	0.5521	0.2531	0.2482	0.1181	0.14	0.0000
IWGSC_chr5BL-ab-k71_contigs_longerthan_200_10814320:4684-5528	IWGSC_CSS_5BL_scaff_10814320:4684-5528	Traes_5BL_E0E3EC75D	pathogenisis-related protein	Not DE			3660.74	2592.97	2031.05	8189.25	13744.94	7663.77	11146.50	17733.84	15102.10	11846.23	22172.08	1496.70	3003.38	1426.30	1890.77	6611.68	4326.04	6372.39	9709.48	18608.01	36010.27	112607.82	7239.27	10479.25	6287.16	4598.93	6670.62	4830.05	6815.68	14507.79	9037.42	21949.96	33861.32	13725.69	9431.27	6180.94	3.05	0.0239	0.0000	0.0433	0.0159	3.07	0.3353
IWGSC_chr5BL-ab-k71_contigs_longerthan_200_10881895:6432-10242	IWGSC_CSS_5BL_scaff_10881895:6432-10242	Traes_5BL_0F3A986F9	heat shock protein 90	Not DE			12705.84	11524.43	15125.71	13503.33	10411.01	14378.46	10834.10	9632.21	15775.84	10803.94	15316.40	9463.25	15252.21	12273.24	16950.75	11562.23	11501.47	11831.57	10797.49	12584.44	19577.02	18464.98	12284.78	8623.44	15478.38	18763.88	7809.12	14722.36	13262.53	11885.27	13975.53	12274.62	12795.75	11494.42	12298.38	13263.37	0.86	0.9226	0.9647	0.1489	0.2079	0.97	1.0000
IWGSC_chr5AL-ab-k95_contigs_longerthan_200_2809791:1-3316	IWGSC_CSS_5AL_scaff_2809791:1-3316	Traes_5AL_A9C9D731A	triticain gamma	Not DE			9533.27	12137.67	3289.18	5999.07	7443.39	16831.15	7811.20	8308.37	18381.97	45487.09	15120.29	40351.46	6329.36	9354.67	7185.93	11598.46	11912.20	7709.90	7409.65	17111.22	15657.39	31224.30	16842.57	7418.74	5814.74	3704.64	12433.97	6866.30	7008.81	12169.22	10857.12	6076.42	9538.14	17910.86	17221.49	18204.97	1.30	1.0000	0.2166	0.5637	0.4527	3.85	0.0419
IWGSC_chr6AL-ab-k71_contigs_longerthan_200_5810628:1027-2499	IWGSC_CSS_6AL_scaff_5810628:1027-2499	Traes_6AL_32FADD06A	elongation factor chloroplastic-like	Not DE			18246.99	21926.88	21371.20	11291.44	14021.64	15400.41	15168.41	9830.22	11870.68	8948.18	10388.81	7953.77	16053.02	19582.37	18820.28	15206.07	14969.40	13000.59	11764.84	10506.06	8088.92	6113.80	8644.65	12109.34	19319.55	20997.70	18018.08	14131.87	12014.11	6938.58	9285.45	9592.31	7388.10	9829.42	11061.20	7984.80	0.75	0.5745	0.6844	0.1489	0.1498	0.54	0.0367
IWGSC_chr1BL-ab-k71_contigs_longerthan_200_3791635:2310-8046	IWGSC_CSS_1BL_scaff_3791635:2310-8046	Traes_1BL_22EDF8650	phosphoethanolamine n-methyltransferase 1	Not DE			19603.64	13773.31	47509.73	18067.29	12964.56	6472.08	6653.74	3168.88	1534.07	1079.30	3045.94	708.63	39360.21	26986.92	39704.93	21265.17	10007.71	17612.91	8991.91	6102.29	1753.37	1784.25	4871.03	2717.94	28379.42	31743.43	5841.91	27222.50	12869.27	3581.18	11546.36	9912.24	3596.80	4916.63	5765.83	4922.34	0.30	0.3236	0.0000	0.0209	0.0687	0.06	0.0020
IWGSC_chr5BL-ab-k71_contigs_longerthan_200_10827201:2462-3769	IWGSC_CSS_5BL_scaff_10827201:2462-3769	Traes_5BL_044AAF401	photosystem i reaction center subunit chloroplastic-like	Flat_Down			23018.63	27800.01	24306.35	10192.89	13453.64	15890.06	16307.89	11842.16	7755.60	5895.35	6915.55	4089.21	17243.50	23385.15	16682.24	15883.20	16069.55	15624.97	13831.83	10527.71	5847.76	5082.20	7934.08	12154.71	15677.06	18812.40	20552.89	17064.37	13122.91	7136.93	7206.51	10365.01	5164.11	8798.31	8109.56	5313.57	0.67	0.6126	0.3986	0.2482	0.1340	0.29	0.0014
IWGSC_chr5BL-ab-k71_contigs_longerthan_200_10883115:9357-12507	IWGSC_CSS_5BL_scaff_10883115:9357-12507	Traes_5BL_283D01C08	pgr5-like protein chloroplastic-like	Not DE			15779.44	16986.43	19709.68	13912.95	15580.46	18485.83	17531.66	15026.98	14248.05	13230.05	12015.51	12031.11	16023.93	15702.44	16126.50	11910.99	11297.34	12722.96	13917.56	11249.04	10051.61	10999.42	9892.37	11663.53	14064.43	13974.68	13426.43	13990.03	11697.65	7676.86	8186.15	10117.04	8796.27	8666.92	9409.07	8272.76	1.00	1.0000	0.8920	1.0000	0.9116	0.78	0.6633
IWGSC_chr7BL-ab-k71_contigs_longerthan_200_6716425:2442-3381	IWGSC_CSS_7BL_scaff_6716425:2442-3381	Traes_7BL_0B5D2BAF0	ferredoxin- chloroplastic-like	Not DE			22766.20	22180.26	32936.92	12261.67	17138.31	17073.75	14941.41	11753.40	10507.06	6096.41	10282.50	3779.64	18259.38	19514.36	18439.38	13191.65	10735.04	14799.07	13188.34	8978.77	5900.57	6213.03	5704.59	12336.21	18839.40	21202.25	11853.09	16355.15	10076.92	6505.45	6162.05	9184.93	7454.81	7484.44	6833.10	4325.43	0.68	0.7003	0.4078	0.1489	0.1474	0.34	0.0145
IWGSC_chr4AL_V2-ab-k71_contigs_longerthan_200_7068722:1-4572	IWGSC_CSS_4AL_scaff_7068722:1-4572	Traes_4AL_B3963A0E7	auxin-induced protein 5ng4- partial	Not DE			16888.11	20591.94	20272.46	11534.24	15493.75	18500.04	15545.99	12073.55	11442.76	13585.89	9355.61	13645.60	16228.88	18928.61	15900.46	15246.83	15206.54	13753.16	12290.85	13474.05	6435.41	4836.00	10600.84	11089.54	13816.08	12808.30	16029.84	13687.43	9243.86	7473.43	8217.31	7517.76	5578.05	9974.64	9792.43	8031.19	0.89	0.9737	1.0000	0.3865	0.4884	0.69	0.3942
IWGSC_chr5AL-ab-k95_contigs_longerthan_200_2759224:8126-11373	IWGSC_CSS_5AL_scaff_2759224:8126-11373	Traes_5AL_0C2D144B0	heat shock protein 90	Not DE			12234.34	10755.41	13799.88	13210.19	9565.34	13910.13	9686.74	8712.35	15651.14	11126.97	14171.72	9894.27	15200.34	12065.14	17033.17	11278.01	11101.75	10678.27	9619.52	12527.37	19766.18	17186.24	11997.82	7889.50	15077.70	18084.61	7983.94	14572.11	12879.74	11811.53	14070.26	12155.06	11934.93	11983.09	11630.70	13553.95	0.84	0.8547	0.9170	0.2482	0.1982	1.02	1.0000
IWGSC_chr4BL-ab-k71_contigs_longerthan_200_6978924:1115-3057	IWGSC_CSS_4BL_scaff_6978924:1115-3057	Traes_4BL_7CFBDAD7B	atp synthase subunit b chloroplastic-like	Not DE			19781.56	22067.87	23258.39	13509.26	13824.83	19088.33	17793.49	13491.47	10408.38	11294.38	9485.66	8071.57	14138.91	14424.36	15844.26	12601.71	10997.85	15920.07	13311.12	9399.95	6231.85	6180.27	7237.16	12329.40	14638.40	14964.11	18946.36	15225.65	10528.35	9367.85	7516.85	8527.36	6129.42	10232.04	8837.01	6126.67	0.82	0.8030	0.9050	0.1489	0.2182	0.50	0.0157
IWGSC_chr4AS_v2-ab-k71_contigs_longerthan_200_5947329:3707-7803	IWGSC_CSS_4AS_scaff_5947329:3707-7803	Traes_4AS_13C312D8E	ribulose-phosphate 3- chloroplastic-like	Not DE			17504.16	17939.82	21412.10	12716.68	14303.20	13540.45	14838.03	11489.77	9877.28	8359.32	9347.35	9056.89	19019.72	18520.52	17581.42	14906.00	13608.88	11558.31	12097.17	11200.82	7935.28	5788.03	9252.22	9481.01	16919.92	17137.99	17209.28	15346.48	10542.31	7436.13	9097.25	9416.30	7311.74	10023.81	9153.77	8124.84	0.78	0.6736	0.7981	0.1489	0.0900	0.53	0.0307
IWGSC_chr6AS-ab-k71_contigs_longerthan_200_4402126:3110-7704	IWGSC_CSS_6AS_scaff_4402126:3110-7704	Traes_6AS_FB1588C01	seven trans-membrane protein	Not DE			20806.84	18862.64	19237.18	10915.38	15333.00	15991.37	15520.14	14463.68	12561.46	9629.58	11445.75	6741.98	14947.32	17414.00	12697.14	12058.19	11406.13	13651.01	13565.12	9331.07	6498.79	7364.46	7243.47	11945.99	16160.52	17466.21	17431.67	11978.99	13074.04	4394.04	8344.44	12660.97	7800.42	8353.43	8669.66	6486.39	0.88	0.9989	1.0000	0.2482	0.3920	0.58	0.0824
IWGSC_chr7BS-ab-k71_contigs_longerthan_200_3164750:1-1240	IWGSC_CSS_7BS_scaff_3164750:1-1240	Traes_7BS_B0481B1EE	chlorophyll a-b binding protein 1b- chloroplastic-like	Flat_Down			23743.66	27572.26	20921.26	9110.14	15010.52	15848.29	17813.72	12520.77	8537.88	4203.64	7474.99	3240.86	15301.55	23990.18	13359.03	12277.86	19296.66	16836.77	15258.52	8584.15	5533.76	4106.76	6328.97	13154.09	14508.15	16292.22	17929.56	12493.84	15064.76	6035.03	5373.10	10160.21	5545.90	7792.54	6540.24	4118.87	0.75	0.8361	0.7272	0.2482	0.2760	0.29	0.0052
IWGSC_chr2BL-ab-k71_contigs_longerthan_200_7975920:1828-3151	IWGSC_CSS_2BL_scaff_7975920:1828-3151	Traes_2BL_476B6147F	oxygen-evolving enhancer protein chloroplastic	Flat_Down			23517.92	23102.10	22547.52	11168.06	14517.54	13623.10	15740.40	10750.84	7914.39	6271.38	7007.42	4481.87	17235.91	18506.31	17808.71	16065.51	14676.02	12461.04	12244.28	9756.19	5087.26	4048.72	7077.39	9116.88	19300.78	18141.69	21756.67	17146.32	11189.20	6264.73	7166.62	8688.99	4665.79	8499.42	8595.38	5152.53	0.68	0.4156	0.4121	0.1489	0.0887	0.32	0.0001
IWGSC_chr5BL-ab-k71_contigs_longerthan_200_10866931:1-3975	IWGSC_CSS_5BL_scaff_10866931:1-3975	Traes_5BL_696231E79	gdp-mannose transporter gonst2-like	Not DE			19275.60	14341.20	28238.70	14620.63	14604.25	13253.42	16252.83	12524.19	8287.59	8594.02	10682.98	5210.59	16788.06	12287.46	15723.12	14436.08	10765.60	18236.27	13370.38	10506.06	5325.40	6213.03	6741.02	11310.74	17513.76	15732.82	15595.01	18447.08	7832.56	9114.41	7705.05	7680.49	6864.05	12523.24	8744.80	5766.95	0.74	0.8256	0.6621	0.1489	0.1858	0.43	0.0264
IWGSC_chr3B-ab-k71_contigs_longerthan_200_10520343:1-2784	IWGSC_CSS_3B_scaff_10520343:1-2784	Traes_3B_71DAC7F5D	s17p_wheat ame: full=sedoheptulose- - chloroplastic ame: full=sed( )p2ase ame: full=sedoheptulose bisphosphatase short=sbpase flags: precursor gi	Not DE			18795.21	21786.88	22674.46	13003.91	15218.03	16336.17	15958.41	11302.76	10293.55	7702.32	9274.06	7507.23	16942.40	18648.43	17673.83	14980.73	12958.56	12811.13	11563.75	10262.99	5951.46	4149.82	7278.16	10244.44	18013.77	18945.60	14977.63	15414.77	10352.66	6148.61	6896.16	8295.99	5893.12	7959.27	7914.03	6355.98	0.77	0.5668	0.7701	0.1489	0.1292	0.46	0.0037
IWGSC_chr2AS-ab-k71_contigs_longerthan_200_5263481:3990-5197	IWGSC_CSS_2AS_scaff_5263481:3990-5197	Traes_2AS_D26D32A7C	photosystem i reaction center subunit chloroplastic-like	Flat_Down			27254.28	22199.98	23766.15	11325.00	16883.05	13270.30	17408.05	13804.41	8509.18	6723.97	6431.46	3731.24	16614.74	20992.42	15137.40	13979.75	14836.16	14659.38	14762.14	9619.40	4647.48	4082.42	6202.83	10271.67	17026.99	15111.57	17786.83	15615.46	12553.97	5701.91	5709.62	8686.77	5435.78	8190.55	6971.42	3794.16	0.73	0.7192	0.6284	0.2482	0.1595	0.30	0.0006
IWGSC_chr5BL-ab-k71_contigs_longerthan_200_10810205:559-3256	IWGSC_CSS_5BL_scaff_10810205:559-3256	Traes_5BL_11C8800D4	hypothetical protein F775_26567	Not DE			7287.01	6513.98	5870.31	11592.48	10444.13	10785.62	8788.87	9691.01	9642.24	12845.61	14658.91	8806.68	8027.14	7647.18	6830.00	9289.64	7669.28	14515.33	11385.94	12242.97	24232.18	19253.19	11215.76	15161.91	9368.93	12377.33	7561.29	10008.94	9867.49	17893.17	14378.11	15244.75	25235.44	17583.55	14479.03	17872.38	1.27	0.8357	0.3329	0.2482	0.1806	1.47	0.3709
IWGSC_chr6AS-ab-k71_contigs_longerthan_200_4377632:6547-8739	IWGSC_CSS_6AS_scaff_4377632:6547-8739	Traes_6AS_606F61E8B	chloroplast stem-loop binding protein of 41 kda chloroplastic-like	Flat_Down			20415.41	23750.83	26271.12	12720.63	14453.24	14298.48	13936.78	9819.22	6972.41	5752.34	7093.09	4930.24	16446.47	15734.93	15427.14	15121.14	13421.85	13745.30	10158.23	10018.94	4626.35	3450.54	5857.00	9032.94	19577.83	20497.28	18944.15	16804.84	8344.49	7327.64	7982.99	8225.14	5340.94	10731.46	8340.94	6407.62	0.63	0.2293	0.2186	0.1489	0.0494	0.30	0.0000
IWGSC_chr7BL-ab-k71_contigs_longerthan_200_6725499:1-3322	IWGSC_CSS_7BL_scaff_6725499:1-3322	Traes_7BL_0367BBFE6	malate dehydrogenase	Not DE			14221.51	14716.84	17331.66	11296.37	15498.62	13822.16	14932.42	12091.00	9756.17	7026.81	10113.22	7494.44	15589.99	15464.90	15116.17	12956.13	14158.95	12283.81	12538.51	10113.41	9226.78	7239.02	9813.53	13977.63	14635.08	15181.97	14065.94	12190.18	13532.46	6323.21	8785.65	11524.06	9391.05	10379.56	9923.92	8933.56	0.98	1.0000	0.9389	1.0000	0.8829	0.60	0.1124
IWGSC_chr2BS-ab-k71_contigs_longerthan_200_5243603:1339-2746	IWGSC_CSS_2BS_scaff_5243603:1339-2746	Traes_2BS_640D008BF	rbs1_wheat ame: full=ribulose bisphosphate carboxylase small chain chloroplastic short= isco small subunit flags: precursor gi	Not DE			23800.37	30193.83	22287.99	8443.90	10449.00	11229.95	12814.15	6164.42	5688.63	3637.49	5267.17	4320.24	19074.12	27748.29	19351.05	20982.09	17835.90	10642.48	8780.24	12076.66	3085.20	1650.38	8034.99	7943.95	18294.13	21897.70	20457.74	14852.65	8994.88	4612.73	6906.13	7405.95	2896.73	7679.60	7855.97	4952.10	0.48	0.2412	0.0037	0.1489	0.0621	0.22	0.0024
IWGSC_chr1BL-ab-k71_contigs_longerthan_200_3813291:2683-4178	IWGSC_CSS_1BL_scaff_3813291:2683-4178	Traes_1BL_5AD1617A8	chlorophyll a-b binding protein of lhcii type chloroplastic	Flat_Down			26664.91	29477.06	28251.39	9345.05	13291.91	10933.14	15696.57	10234.20	3614.49	1061.63	3273.02	740.59	21274.15	24725.16	20653.61	15627.30	13841.13	12444.45	14000.11	6242.03	2516.74	1797.35	4886.79	7419.88	20640.78	23219.15	23448.39	19507.24	12222.38	3220.09	4018.29	7566.47	2480.38	4912.79	5523.34	2142.58	0.54	0.3581	0.0306	0.2482	0.0674	0.09	0.0000
IWGSC_chr1BS-ab-k71_contigs_longerthan_200_3468506:3842-4993	IWGSC_CSS_1BS_scaff_3468506:3842-4993	N/A	metallothionein-like protein 1	Flat_Up			4839.47	4435.66	3035.30	6160.94	8810.29	11208.62	6644.75	9171.71	17252.50	23823.69	17146.44	20162.95	4076.20	5244.30	3920.16	4992.45	10419.66	9654.19	7972.70	13038.11	32637.97	37965.31	11739.24	14365.59	3930.58	3651.36	3757.41	3858.16	9877.96	16426.80	10003.36	10207.81	24844.01	21027.27	14694.19	14848.43	1.94	0.0174	0.0003	0.0209	0.0093	4.24	0.0000
IWGSC_chr3B-ab-k71_contigs_longerthan_200_10438224:4668-7162	IWGSC_CSS_3B_scaff_10438224:4668-7162	Traes_3B_2F5D73D6F	leucine zipper protein zip1	Flat_Down			19568.06	19556.73	21169.50	10490.97	12136.43	11553.42	13513.12	9122.02	5867.16	4196.91	6421.14	3345.88	18012.69	20453.38	18611.73	15405.36	13650.44	13014.56	11752.14	9318.27	4945.15	4586.05	7949.84	10150.29	20005.00	21307.85	17374.14	15737.34	11929.18	6161.32	8248.47	10316.30	4959.96	8215.13	9006.06	5402.85	0.65	0.2684	0.3053	0.1489	0.0555	0.28	0.0000
IWGSC_chr5BS-ab-k71_contigs_longerthan_200_2277941:6794-7346	IWGSC_CSS_5BS_scaff_2277941:6794-7346	Traes_5BS_8ECE54AC4	single-stranded nucleic acid binding protein	Not DE			13036.10	11597.39	8162.30	8968.01	7865.25	9141.61	7133.58	9118.22	7740.34	11964.84	10591.12	12016.49	9167.01	10842.89	10580.32	14232.26	14198.07	13541.88	10873.69	13625.60	11921.17	12263.18	13392.69	10234.23	9707.79	11268.99	13653.24	9870.25	13268.35	18820.46	12937.31	11473.14	11832.05	18026.12	15390.91	12262.10	0.80	0.7899	0.8384	0.2482	0.1434	1.01	1.0000
IWGSC_chr6BL-ab-k71_contigs_longerthan_200_4314556:1-7501	IWGSC_CSS_6BL_scaff_4314556:1-7501	Traes_6BL_49501988F	presequence protease chloroplastic mitochondrial	Not DE			14086.95	13510.07	15790.03	13838.92	11130.99	12107.05	11433.06	7761.76	12176.60	11085.75	12616.24	9256.87	15698.79	14398.98	17923.61	12985.57	8825.66	9674.27	8171.67	10943.98	10939.82	16103.15	7505.21	8766.37	16375.75	15346.56	9219.81	13675.87	8313.08	7631.09	10531.82	10856.53	11077.33	9155.59	9518.35	10286.68	0.74	0.3669	0.6112	0.0209	0.0156	0.79	0.6725
IWGSC_chr5BS-ab-k71_contigs_longerthan_200_2265844:2962-9683	IWGSC_CSS_5BS_scaff_2265844:2962-9683	Traes_5BS_8D39DFC55	carotenoid cleavage dioxygenase	Not DE			15299.05	14783.88	17606.70	13750.09	12592.39	12528.27	12715.26	9638.28	10998.68	9563.97	10919.35	9382.89	16084.65	13811.21	16313.83	11449.00	10110.39	10960.27	10696.94	10612.34	8383.70	9416.44	7894.13	10197.93	15759.84	14499.84	10976.81	12439.20	9156.60	8456.66	10779.85	10328.48	9896.61	10719.17	8847.25	9953.22	0.77	0.5896	0.7478	0.0209	0.0180	0.67	0.2771
IWGSC_chr4AL_V2-ab-k71_contigs_longerthan_200_7174148:398-1419	IWGSC_CSS_4AL_scaff_7174148:398-1419	Traes_4AL_4C3BBE546	Transketolase, chloroplastic	Not DE			15624.87	16770.51	22379.67	9967.85	12707.35	12418.97	12656.82	7103.25	9228.67	6352.14	9289.55	7351.99	15836.69	14115.75	19010.11	16296.50	11225.21	13666.72	9261.79	10378.13	6911.68	4816.34	7595.61	11620.43	15893.40	17155.12	15232.11	14941.96	10524.86	6355.42	9440.00	9478.29	7984.48	8464.84	10286.79	8488.94	0.69	0.5627	0.4611	0.1489	0.1365	0.50	0.0363
IWGSC_chr2BL-ab-k71_contigs_longerthan_200_8056539:5292-6755	IWGSC_CSS_2BL_scaff_8056539:5292-6755	Traes_2BL_96F12BAE2	membrane protein	Flat_Down			21687.55	24777.18	27058.15	7848.73	13686.49	11180.18	17324.89	12355.01	3165.93	1639.56	3613.63	788.98	17278.92	22291.82	17472.77	13872.18	15942.42	14159.12	15766.53	6699.63	3307.01	1584.85	5207.39	9662.51	13167.05	18060.82	21965.79	15085.90	14669.18	2918.34	3929.80	8311.49	2822.78	4717.63	5179.26	2289.62	0.67	0.7951	0.4159	0.2482	0.1892	0.11	0.0000
IWGSC_chr2AL-ab-k71_contigs_longerthan_200_6347039:1419-4594	IWGSC_CSS_2AL_scaff_6347039:1419-4594	Traes_2AL_837BCD21C	elongation factor chloroplastic	Not DE			14220.40	16281.50	19629.29	9283.85	12065.31	11796.02	13889.58	8223.02	10316.87	6347.94	8142.80	5847.98	16908.24	16690.19	17400.33	14214.15	12525.84	11135.75	10964.71	9923.49	5455.99	4431.60	8587.89	10283.01	16725.65	16877.32	13909.93	13149.47	10425.96	4216.89	8320.76	8530.68	6104.51	7154.05	9538.85	7428.15	0.77	0.7562	0.7856	0.1489	0.2248	0.52	0.0435
IWGSC_chr2AL-ab-k71_contigs_longerthan_200_6348052:2192-3485	IWGSC_CSS_2AL_scaff_6348052:2192-3485	Traes_2AL_E7B360A43	chlorophyll a-b binding protein cp24 chloroplastic	Flat_Down			24118.41	25730.56	24838.10	9000.58	14611.07	12918.39	15113.34	9744.11	4162.63	1637.04	3969.73	1179.82	17805.21	22192.34	16183.95	13038.79	14420.54	14014.20	11836.81	6764.58	3211.95	2311.28	4219.31	9153.18	17299.62	19998.76	16923.83	15565.02	11064.71	3643.05	4490.67	7880.86	2973.08	5461.39	4585.85	2424.41	0.63	0.5147	0.2167	0.2482	0.1106	0.13	0.0000
IWGSC_chr2AS-ab-k71_contigs_longerthan_200_5224440:5618-6107	IWGSC_CSS_2AS_scaff_5224440:5618-6107	Traes_2AS_6B8CE04FD	1908421a light-harvesting complex iia protein	Flat_Down			21798.75	23757.73	21416.33	9771.44	12814.52	12486.51	14230.08	11384.31	5869.85	3011.61	4963.71	2265.59	17017.04	23339.47	16251.38	12733.06	14330.09	11873.48	13115.32	8785.89	3154.33	2152.14	6416.22	7976.85	15252.10	17414.84	15613.82	14489.11	11644.13	4442.35	5808.08	8550.61	3432.03	5989.24	6746.86	3837.92	0.66	0.5010	0.3576	0.2482	0.0933	0.21	0.0000
IWGSC_chr7AL-ab-k71_contigs_longerthan_200_4530762:2895-6689	IWGSC_CSS_7AL_scaff_4530762:2895-6689	Traes_7AL_D93FC054C	glyceraldehyde-3-phosphate cytosolic-like	Not DE			12572.40	11529.36	12854.88	12363.33	10029.09	10314.63	8412.41	8087.60	8320.78	4616.68	10790.33	7985.73	13903.60	11744.35	14988.79	9548.94	10799.82	12870.50	8390.75	9261.20	10306.07	6737.26	9335.26	8119.78	15212.36	19282.38	8330.25	10388.24	13158.98	9044.91	13246.41	15253.60	9680.40	10873.60	12727.85	11536.52	0.75	0.4968	0.6415	0.0209	0.0030	0.64	0.1757
IWGSC_chr4AL_V2-ab-k71_contigs_longerthan_200_7074563:4697-8816	IWGSC_CSS_4AL_scaff_7074563:4697-8816	Traes_4AL_CD13F08C8	cysteine-rich receptor-like protein kinase 25	Not DE			14432.79	14021.77	8225.77	14437.05	11849.02	9882.75	10584.62	12446.05	7540.29	8948.18	7268.55	8116.32	13139.47	12340.24	10569.08	16556.94	11807.07	11667.44	11233.54	12717.29	6412.37	5770.25	9691.60	9427.70	12027.94	9902.82	15680.21	14893.63	13290.45	6615.64	10965.55	11806.35	9534.12	8187.47	8832.74	7523.55	0.88	0.9641	0.9954	0.2482	0.3861	0.62	0.1219
IWGSC_chr3B-ab-k71_contigs_longerthan_200_10508591:11283-12679	IWGSC_CSS_3B_scaff_10508591:11283-12679	Traes_3B_78F5B1B09	metallothionein-like protein 4a	Not DE			12754.77	13246.83	13144.02	10582.76	10610.73	11377.46	7275.17	7829.66	7378.81	9554.71	6680.22	8342.78	12735.90	14726.88	13443.95	9260.20	14321.53	17009.63	9729.59	9823.11	8917.59	7081.75	5307.25	10988.58	10761.90	12692.24	10175.76	9713.69	10189.77	17382.91	8771.94	8797.47	12209.81	11393.00	10846.04	11430.62	0.75	0.4856	0.6540	0.0433	0.0398	0.64	0.2197
IWGSC_chr5BL-ab-k71_contigs_longerthan_200_10924703:3-1086	IWGSC_CSS_5BL_scaff_10924703:3-1086	Traes_5BL_5BCA1F69E1	ribulose- -bisphosphate carboxylase oxygenase small subunit	Flat_Down			18135.79	21278.14	22729.47	6855.80	11572.33	10413.27	14302.00	11268.62	5545.99	2114.02	6307.60	3372.36	15639.33	20012.80	16275.11	15362.33	11572.37	10202.46	10536.07	9067.33	4565.86	2338.43	8889.57	10323.85	17982.86	17770.65	14840.43	13850.28	8970.44	3215.85	5725.82	8119.98	5660.03	7758.74	8098.46	5552.52	0.69	0.8260	0.4984	0.2482	0.1987	0.25	0.0044
IWGSC_chr2AS-ab-k71_contigs_longerthan_200_5254520:6666-10598	IWGSC_CSS_2AS_scaff_5254520:6666-10598	Traes_2AS_007D8F7BD	l-ascorbate peroxidase cytosolic	Not DE			16320.98	12532.04	9382.34	12950.61	9720.25	14592.62	7049.30	7261.43	14084.77	10034.21	12533.66	7551.06	12420.88	12002.20	15194.85	8564.95	7633.83	8428.42	6902.69	10497.21	12847.78	14276.78	8049.70	6369.45	12725.54	17946.66	5277.63	10567.91	7731.34	12554.04	10646.48	9669.80	11090.99	9892.43	8790.05	10471.36	0.75	0.7084	0.6388	0.2482	0.2259	0.86	0.8213
IWGSC_chr5AL-ab-k95_contigs_longerthan_200_2742593:1-422	IWGSC_CSS_5AL_scaff_2742593:1-422	N/A	#N/A	Not DE			16068.56	14656.70	13409.19	9709.25	13523.79	12637.58	11274.61	10735.67	10302.52	7496.22	8565.99	6910.92	12504.38	15543.06	10235.64	8972.59	11953.76	10217.30	10674.72	8442.44	8091.80	6254.22	6464.57	9285.90	17071.14	14456.08	10986.77	9446.81	10051.32	5794.30	7157.90	9084.19	10084.69	9348.44	8561.23	6589.67	0.89	0.9964	1.0000	0.3865	0.4009	0.62	0.1440
IWGSC_chr5BL-ab-k71_contigs_longerthan_200_10798474:2236-5660	IWGSC_CSS_5BL_scaff_10798474:2236-5660	Traes_5BL_17F1F28B6	stem-specific protein tsjt1-like	Not DE			13331.90	13560.36	9557.24	7786.55	9477.66	13917.24	11680.28	9773.70	16473.80	14179.80	12517.15	10364.56	7975.28	10469.31	7260.86	7616.06	9694.78	10728.04	11488.60	9348.78	10090.02	21659.96	7862.60	13306.09	7436.20	7169.53	9856.00	6975.58	12093.23	8577.87	6342.77	9241.39	8876.65	8858.24	8593.67	7662.72	1.01	1.0000	0.8749	0.5637	0.9047	1.21	0.7731
IWGSC_chr3AS-ab-k71_contigs_longerthan_200_3322291:1883-5441	IWGSC_CSS_3AS_scaff_3322291:1883-5441	Traes_3AS_AE3D5013D	tpis_secce ame: full=triosephosphate cytosolic short=tim short=triose-phosphate isomerase gi	Not DE			12155.39	11728.51	12318.91	10107.02	9517.60	10984.68	9804.74	7707.51	9404.50	8189.39	10700.53	8813.98	11723.81	11616.44	12122.66	10620.13	10868.28	10857.25	8702.97	10669.42	10118.83	9598.04	8966.30	10014.17	12203.45	13208.83	10013.12	9870.25	9805.82	9431.42	10119.27	9615.56	9997.08	10206.68	9780.48	9790.42	0.82	0.7687	0.8896	0.0433	0.0517	0.80	0.7004
IWGSC_chr3B-ab-k71_contigs_longerthan_200_10688235:2799-7643	IWGSC_CSS_3B_scaff_10688235:2799-7643	Traes_3B_CCE51F9D8	predicted protein	Not DE			18128.00	18961.23	17113.04	9957.98	11795.44	11500.99	11974.70	8688.45	7280.12	6656.67	6586.29	6001.40	14156.62	14835.50	13089.28	13711.39	10845.05	10200.72	9655.51	8415.87	4230.74	3560.07	6818.81	6982.01	14908.82	15055.44	17773.56	13464.68	8724.95	5802.78	8148.76	7988.24	4673.82	8503.26	7861.95	6262.33	0.69	0.2701	0.4234	0.1489	0.0619	0.41	0.0007
IWGSC_chr1AL_v2-ab-k71_contigs_longerthan_200_3874670:3902-5985	IWGSC_CSS_1AL_scaff_3874670:3902-5985	Traes_1AL_BB3D071F8	porb_horvu ame: full=protochlorophyllide reductase chloroplastic short=pcr b ame: full=nadph-protochlorophyllide oxidoreductase b short=por b flags: precursor gi	Flat_Down			16991.53	18009.82	15970.57	7606.91	9921.92	10250.65	10632.94	6990.21	5570.21	3336.33	6194.06	3149.55	14184.45	17615.00	16253.88	13965.03	13292.28	11047.57	9753.94	8241.69	5008.52	3759.46	6529.74	8515.67	17798.53	21669.37	15427.94	13501.45	10877.39	4639.00	7586.65	9180.50	4677.04	8163.65	8365.70	5304.82	0.65	0.3837	0.2687	0.1489	0.0863	0.31	0.0007
IWGSC_chr1AS-ab-k71_contigs_longerthan_200_3257154:5836-9810	IWGSC_CSS_1AS_scaff_3257154:5836-9810	Traes_1AS_06ED54842	hypothetical protein F775_32916	Not DE			13688.85	14121.34	14839.39	10282.71	11410.60	13992.78	11879.19	8641.41	10080.03	8919.58	8924.16	8231.38	16122.61	17094.22	15042.49	10031.32	11387.79	9335.52	9472.41	11786.35	6657.22	6994.69	7781.66	5387.09	13297.30	11203.34	8884.57	11808.78	9576.62	5234.03	6882.45	7915.18	5660.03	6744.52	8474.14	6887.25	0.87	0.9003	0.9967	0.2482	0.3003	0.68	0.3375
IWGSC_chr3B-ab-k71_contigs_longerthan_200_10555100:3920-7451	IWGSC_CSS_3B_scaff_10555100:3920-7451	Traes_3B_CDAE30EB7	tpis_secce ame: full=triosephosphate cytosolic short=tim short=triose-phosphate isomerase gi	Not DE			11919.65	11541.19	12388.02	9657.93	9713.43	10740.30	9700.23	7547.44	8993.62	7462.57	10188.57	9129.94	11969.24	11906.77	11941.58	10648.44	11320.56	10941.93	8596.08	10137.03	8856.13	8442.87	8774.99	10355.61	12048.92	12618.03	9494.20	9871.30	9881.45	9007.61	9932.31	9543.60	9481.88	10204.37	9825.73	9531.35	0.83	0.7976	0.9149	0.0433	0.0753	0.79	0.6578
IWGSC_chr4AS_v2-ab-k71_contigs_longerthan_200_6015113:2077-6874	IWGSC_CSS_4AS_scaff_6015113:2077-6874	Traes_4AS_3D04BB16D	heat shock cognate 70 kda protein	Not DE			6303.99	4747.21	15963.52	11070.35	9032.42	15628.80	9094.53	8918.32	16461.24	6212.50	16019.31	3937.62	10334.71	5462.56	13462.69	3318.86	2823.72	10962.02	8347.36	7149.36	18491.97	20645.20	7366.45	4831.26	13513.64	18413.78	1400.73	11063.84	11530.10	5483.23	10333.64	12187.16	16775.13	8083.75	7496.52	9232.02	1.12	1.0000	0.6442	0.5637	0.6992	1.12	0.9825
IWGSC_chr3AL-ab-k71_contigs_longerthan_200_4261613:1-650	N/A	N/A	hypothetical protein F775_27424	Not DE			6837.76	6563.28	8830.85	6798.55	10138.21	12035.96	9306.92	9643.59	17389.76	12402.28	13432.69	12158.95	7395.85	7913.15	7359.52	6379.55	15325.11	14683.83	8985.56	9289.74	10976.31	12561.80	6929.18	9595.59	6100.62	7171.43	5617.30	6429.21	14591.23	13015.14	8971.36	11183.10	11454.29	11667.30	9695.95	7974.30	1.42	0.2862	0.0743	0.0209	0.0085	1.91	0.0181
IWGSC_chr5AL-ab-k95_contigs_longerthan_200_2777560:1-4295	IWGSC_CSS_5AL_scaff_2777560:1-4295	Traes_5AL_874668E31	duf246 domain-containing protein at1g04910-like	Flat_Down			18451.60	21715.89	16668.75	7993.82	13612.44	11743.59	15853.90	12422.53	6466.44	3382.59	5179.44	1861.05	14046.55	20409.72	12352.45	10255.52	14468.22	10789.15	14908.20	6468.37	4044.46	3190.30	5429.19	9832.67	10715.54	11890.23	16569.77	10925.15	13722.10	3435.39	3639.40	7593.04	3725.40	4111.41	5118.63	2548.70	0.83	0.9643	0.9512	0.2482	0.4077	0.26	0.0010
IWGSC_chr2BL-ab-k71_contigs_longerthan_200_7998446:3591-11519	IWGSC_CSS_2BL_scaff_7998446:3591-11519	Traes_2BL_9D4244027	clpc1_orysj ame: full=chaperone protein chloroplastic ame: full=atp-dependent clp protease atp-binding subunit homolog 1 ame: full=casein lytic proteinase c1 flags: precursor	Not DE			9315.32	10115.55	11090.40	8517.93	10865.01	11752.48	11483.62	7827.76	11539.64	11426.45	9979.04	11003.78	11065.95	10816.49	12152.63	10794.51	10995.40	9888.16	9124.21	8948.26	9749.14	9750.63	8421.81	10552.99	9075.32	9468.99	10619.43	9386.93	9702.27	7725.17	8666.00	8692.31	8177.38	8169.80	9445.78	8748.01	1.07	1.0000	0.7457	0.3865	0.4827	1.13	0.8841
IWGSC_chr4AL_V2-ab-k71_contigs_longerthan_200_7174148:2097-3041	IWGSC_CSS_4AL_scaff_7174148:2097-3041	Traes_4AL_4C3BBE546	Transketolase, chloroplastic	Not DE			12602.42	14165.71	18199.09	8479.43	11206.01	11738.26	12453.42	9476.69	7640.76	4465.26	7962.17	5578.60	13202.72	13719.84	14921.35	12075.17	8456.50	11004.79	9852.36	8615.64	6300.02	4685.28	8431.27	10003.96	13763.09	14741.49	10912.64	12139.75	8808.72	4821.24	7317.43	7894.15	6929.16	7008.83	8293.13	6821.61	0.84	0.9543	0.9689	0.2482	0.3546	0.48	0.0241
IWGSC_chr6AS-ab-k71_contigs_longerthan_200_3291344:4049-4863	IWGSC_CSS_6AS_scaff_3291344:4049-4863	Traes_6AS_6FE528AD1	hypothetical protein F775_30333	Flat_Down			22418.14	17673.62	20148.34	9509.88	10564.94	8477.78	12402.85	9064.74	4574.41	7221.13	4856.37	2749.58	12842.17	15018.23	9802.28	13413.59	11336.45	12838.20	10985.88	6290.25	3524.02	4661.88	4985.60	6096.07	14962.91	13789.17	16519.98	14411.36	8448.04	5527.30	5046.55	6627.72	3514.01	11640.41	6974.83	3096.59	0.58	0.2690	0.0899	0.0833	0.0467	0.28	0.0003
IWGSC_chr6BL-ab-k71_contigs_longerthan_200_4303645:10-3544	IWGSC_CSS_6BL_scaff_4303645:10-3544	Traes_6BL_A23DE404D	4-hydroxy-3-methylbut-2-en-1-yl diphosphate synthase	Not DE			13421.97	11484.01	18069.33	11435.54	13021.06	14171.40	13467.05	8493.86	11676.01	8101.90	9524.88	8230.46	13718.89	9760.73	13417.73	7282.02	7396.69	10463.50	9339.05	7858.88	6622.66	8481.25	5826.52	7853.20	13032.39	14744.34	5733.48	10534.29	9491.68	5877.37	6977.17	9540.28	6237.93	5582.79	7451.26	6145.93	0.90	0.9942	1.0000	1.0000	0.5592	0.69	0.3944
IWGSC_chr2BL-ab-k71_contigs_longerthan_200_7951021:10929-19547	IWGSC_CSS_2BL_scaff_7951021:10929-19547	Traes_2BL_F22336B90	pora_wheat ame: full=protochlorophyllide reductase chloroplastic short=pcr a ame: full=nadph-protochlorophyllide oxidoreductase a short=por a flags: precursor gi	Flat_Down			23554.62	22174.35	18152.54	3833.56	6292.78	1819.08	4889.45	3538.73	149.82	39.54	85.67	31.05	16609.67	17455.62	16092.78	21882.29	18085.27	12327.47	12953.39	3489.56	811.39	42.13	2818.13	1921.61	13735.50	19583.01	39921.91	23156.31	17332.39	2205.50	3977.16	6391.92	1149.37	5353.82	6105.65	2020.05	0.24	0.1096	0.0000	0.0833	0.0324	0.00	0.0000
IWGSC_chr5BL-ab-k71_contigs_longerthan_200_10879329:11247-14394	IWGSC_CSS_5BL_scaff_10879329:11247-14394	Traes_5BL_FC28B66D8	phosphate transporter 6	Not DE			8800.45	7769.06	4166.48	10204.73	6341.50	7202.56	5111.95	5791.16	9592.00	10021.60	10372.30	8391.18	6113.03	5090.00	6737.59	7680.60	6143.74	7523.94	8294.44	12241.98	22761.12	12043.19	9303.72	11005.60	8755.22	10117.83	5997.91	7966.38	6612.07	18433.10	10326.17	7932.89	21833.96	15485.20	11253.31	15679.90	0.79	0.8186	0.7396	0.2482	0.2936	1.24	0.7963
IWGSC_chr7AS-ab-k71_contigs_longerthan_200_4252764:6729-10965	IWGSC_CSS_7AS_scaff_4252764:6729-10965	Traes_7AS_3247D97E8	isco large subunit-binding protein subunit chloroplastic	Not DE			11581.59	13789.09	13434.57	6406.71	12397.53	11285.93	11266.74	6463.71	6158.72	6139.31	5743.00	6545.65	14117.40	15894.31	15999.12	16096.08	14981.62	8458.11	7365.19	9235.61	4223.06	3587.21	7072.13	6695.02	14458.48	15706.18	17743.68	11500.93	9192.67	4863.62	8456.61	7263.15	3417.56	6470.22	7885.86	6677.20	0.92	1.0000	1.0000	0.2482	0.6984	0.54	0.0455
IWGSC_chr3B-ab-k71_contigs_longerthan_200_10479346:3106-6356	IWGSC_CSS_3B_scaff_10479346:3106-6356	Traes_3B_F77E1500A	fructose- -	Not DE			12954.93	12367.39	19000.23	8411.33	12280.62	13449.81	13841.26	9624.62	10118.61	6122.49	9103.76	5397.79	11273.43	11034.75	11357.11	8942.02	9727.79	12232.30	11087.48	7689.62	5321.55	4937.10	6963.86	11062.32	12072.10	13106.08	9194.36	9246.13	10048.99	4110.09	6894.91	9012.23	6880.13	8697.65	8177.86	6501.27	0.93	1.0000	1.0000	1.0000	0.7470	0.58	0.2286
IWGSC_chr6AS-ab-k71_contigs_longerthan_200_4353903:310-2745	IWGSC_CSS_6AS_scaff_4353903:310-2745	Traes_6AS_EB8BA8FE2	50s ribosomal protein chloroplastic	Not DE			11495.97	13386.83	15410.62	7550.65	11944.50	11095.76	12192.71	8703.62	7948.48	6573.39	6763.82	5992.27	13159.71	15623.26	14073.38	11909.85	12518.50	10354.37	10266.19	9160.82	5765.18	4172.29	8417.60	9704.48	12681.39	12383.99	12703.93	10583.67	9868.65	4327.08	7060.68	7569.79	5249.31	6820.59	8198.35	6400.62	0.92	1.0000	1.0000	0.5637	0.6388	0.57	0.0815
IWGSC_chr3AL-ab-k71_contigs_longerthan_200_4356350:1-1966	IWGSC_CSS_3AL_scaff_4356350:1-1966	Traes_3AL_B8ED39820	s17p_wheat ame: full=sedoheptulose- - chloroplastic ame: full=sed( )p2ase ame: full=sedoheptulose bisphosphatase short=sbpase flags: precursor gi	Not DE			14944.32	17132.35	18076.38	9701.36	12862.26	13495.13	12954.62	9150.09	8144.05	6109.03	7527.63	5791.37	13288.75	14634.50	14097.11	11318.78	9813.35	10471.36	9411.02	7607.94	4736.78	3348.50	5128.56	7805.56	14650.54	15559.67	12478.22	12108.23	7834.89	4701.73	5068.98	6564.62	4791.17	5745.68	5922.08	4556.49	0.81	0.7577	0.8868	0.1489	0.2337	0.46	0.0044
IWGSC_chr1BL-ab-k71_contigs_longerthan_200_3810779:5370-10137	IWGSC_CSS_1BL_scaff_3810779:5370-10137	Traes_1BL_770224F66	protein chloroplastic-like	Not DE			9453.21	9025.12	14500.88	7566.45	11912.35	12422.52	13320.96	10438.28	13287.23	10515.40	12621.40	9487.91	8520.54	8138.51	9117.91	7811.95	8274.36	9983.33	10749.86	7672.89	8815.80	9027.01	8329.31	14397.35	9117.26	8556.63	7887.68	7048.07	10462.03	4652.56	7809.75	9013.34	10331.44	7993.08	9283.55	7635.58	1.19	0.8546	0.4076	0.2482	0.2582	1.13	0.8374
IWGSC_chr2BL-ab-k71_contigs_longerthan_200_7933599:6027-9215	IWGSC_CSS_2BL_scaff_7933599:6027-9215	Traes_2BL_323AE051E	elongation factor chloroplastic	Not DE			12783.68	14346.13	19138.45	7808.27	11810.05	10732.30	12750.09	7512.54	9213.41	5569.80	7512.15	5126.58	14529.83	14235.54	15500.82	11488.63	10517.45	10134.36	9884.11	8432.60	4777.11	4061.83	6487.69	10023.24	13959.57	14295.30	10876.12	10773.84	8936.70	3248.91	6623.20	7124.77	5708.26	5703.42	7564.82	5850.10	0.79	0.8928	0.8533	0.2482	0.3251	0.51	0.1006
IWGSC_chr1BL-ab-k71_contigs_longerthan_200_3854502:1-4054	IWGSC_CSS_1BL_scaff_3854502:1-4054	Traes_1BL_A192B4948	serine threonine-protein kinase chloroplastic-like	Not DE			13149.53	13579.09	13679.99	9301.62	10293.12	12010.19	10970.07	9210.78	10672.13	8961.64	8532.97	7349.25	11932.55	12618.40	12499.82	8802.74	7921.09	9284.89	9813.20	7119.83	7385.07	7242.77	7276.06	8795.86	12151.57	11644.78	9494.20	10135.02	9178.71	5353.54	6786.48	7677.17	7495.00	7599.69	7402.60	6635.19	0.85	0.9166	0.9834	0.1489	0.1890	0.71	0.4428
IWGSC_chr3AL-ab-k71_contigs_longerthan_200_4451153:4289-7223	IWGSC_CSS_3AL_scaff_4451153:4289-7223	Traes_3AL_392D17B3C	fructose- -	Not DE			13922.38	13531.76	19358.48	9465.46	11649.30	12375.43	12285.98	8174.08	9222.39	4774.83	8265.63	4257.23	11146.91	11881.39	11264.70	9954.32	9303.62	11935.47	9108.33	7359.95	4704.13	4361.39	6080.90	10984.05	13561.10	13598.89	9622.55	10292.63	9483.54	4338.10	6312.86	8749.87	7334.25	7952.36	7274.52	6060.15	0.79	0.8125	0.8385	0.1489	0.2423	0.47	0.0295
IWGSC_chr2AS-ab-k71_contigs_longerthan_200_5245306:348-3601	IWGSC_CSS_2AS_scaff_5245306:348-3601	Traes_2AS_1F35CBAEE	#N/A	Flat_Down			17788.84	22620.97	20395.17	7824.06	9538.06	9986.72	10983.55	6242.18	5673.38	2339.47	4829.53	3271.00	17013.25	23640.97	17445.29	14476.85	12534.39	7791.10	7345.09	8472.95	2353.51	1269.38	6826.16	6082.46	13913.21	14864.22	16167.03	12495.94	6856.40	2675.92	3634.41	5971.26	2169.33	4709.18	5079.36	2912.79	0.54	0.2547	0.0276	0.1489	0.0588	0.23	0.0007
IWGSC_chr6BS-ab-k71_contigs_longerthan_200_3034880:1-592	IWGSC_CSS_6BS_scaff_3034880:1-592	Traes_6BS_E28B54543	chlorophyll a-b binding protein chloroplastic	Down_Down_HD_vs_22DAA_only			17848.89	19009.54	17515.02	8461.67	10714.98	12962.83	12172.48	7655.17	8233.76	4380.29	6326.18	2688.39	13290.02	16416.10	13666.25	9512.71	11143.31	12471.52	10331.81	7038.16	4163.53	4082.42	4996.11	9070.37	10825.92	13343.93	12313.37	10549.00	10542.31	3898.19	4626.52	7306.32	3351.65	4676.14	4940.19	3647.12	0.69	0.5162	0.4604	0.1489	0.1267	0.34	0.0023
IWGSC_chr5AL-ab-k95_contigs_longerthan_200_2785493:1143-2033	IWGSC_CSS_5AL_scaff_2785493:1143-2033	Traes_5AL_EEA9DF0FC	cata1_wheat ame: full=catalase-1 gi	Not DE			11608.28	11672.32	15122.89	9367.75	10220.05	11990.64	10845.33	9496.03	9910.48	6133.42	9709.64	5209.67	10981.18	13071.16	13892.29	7669.28	6292.87	8854.47	9691.49	7198.56	7735.55	6800.92	7955.10	9013.66	12402.13	14458.93	6850.96	9299.72	8624.89	5361.17	7955.57	8902.64	8641.95	6478.68	8107.85	6370.86	0.89	1.0000	1.0000	0.5637	0.3632	0.65	0.2350
IWGSC_chr7AS-ab-k71_contigs_longerthan_200_2450826:3-419	N/A	N/A	serine--glyoxylate aminotransferase	Not DE			11340.29	13384.86	9382.34	7640.47	9644.26	11463.66	10568.89	8948.29	11384.44	12027.09	9659.06	9896.10	8934.23	12092.55	8022.66	8134.66	10336.54	7642.68	8380.17	9171.65	7208.39	8266.88	9090.34	8392.03	9405.35	7284.65	10096.10	7658.53	8196.73	5766.33	8621.13	7901.90	8453.88	9980.02	10276.54	8461.81	0.97	1.0000	0.9547	1.0000	0.8753	1.03	1.0000
IWGSC_chr2BL-ab-k71_contigs_longerthan_200_3843760:2479-6373	IWGSC_CSS_2BL_scaff_3843760:2479-6373	Traes_2BL_B6BED046F	farnesyl pyrophosphate synthase 1-like	Up_Down			13736.67	12353.59	17586.95	9449.67	14521.43	13090.79	15205.49	10671.94	8685.01	3286.69	8746.62	2762.36	12399.38	12350.40	11910.36	6685.28	9262.05	12627.79	12395.63	7275.32	4574.50	4048.72	4483.15	10338.59	12466.15	13625.53	7296.85	8722.88	10654.00	3473.53	5565.04	9595.63	5296.73	6377.25	5430.28	4447.09	1.01	1.0000	0.8756	0.7728	0.9256	0.44	0.0239
IWGSC_chr6AS-ab-k71_contigs_longerthan_200_4428697:538-3694	IWGSC_CSS_6AS_scaff_4428697:538-3694	Traes_6AS_236AF32FD	luminal-binding protein 4	Not DE			7289.23	5299.32	6007.12	21239.55	8876.54	7853.05	7117.85	7938.90	8770.24	7658.58	9919.17	5212.41	7714.66	3117.55	9157.87	5842.83	3466.70	9236.00	7267.82	7430.80	15798.54	16764.05	8091.75	7271.27	10031.20	15633.87	4475.48	11154.20	10441.09	17924.53	10653.96	9768.33	10566.14	8162.89	7942.21	10251.67	0.80	1.0000	0.6720	0.3865	0.6207	0.79	0.9011
IWGSC_chr7AS-ab-k71_contigs_longerthan_200_3219707:1-234	IWGSC_CSS_7AS_scaff_3219707:1-234	Traes_7AS_0A1BAEEAD	#N/A	Flat_Down			19432.39	24031.82	22695.62	7717.46	8038.67	8637.74	10971.19	8470.34	2645.60	620.83	2282.13	467.55	15868.32	24010.49	17848.67	13183.73	8276.81	9291.00	10143.42	5214.65	1290.54	797.57	3587.57	3969.14	17054.58	22014.72	19338.04	13180.99	7206.61	3804.10	3339.02	4854.27	1687.88	3723.39	3716.67	1819.62	0.49	0.2697	0.0066	0.2482	0.0458	0.08	0.0000
IWGSC_chr6BL-ab-k71_contigs_longerthan_200_4359976:663-4615	IWGSC_CSS_6BL_scaff_4359976:663-4615	N/A	lrr receptor-like kinase	Not DE			12521.24	9535.83	5417.55	21079.65	8769.37	6325.45	7326.86	8115.29	11292.94	14650.05	6857.75	10295.16	12137.50	9162.80	10412.98	12379.77	5979.94	7611.25	6685.72	8990.58	6076.29	8110.55	4607.19	7408.53	11952.89	10887.49	12953.98	12232.21	9485.87	11215.65	7762.39	8915.92	8203.10	3772.57	4985.44	5328.45	0.63	0.8001	0.1145	0.2482	0.2360	0.89	0.9585
IWGSC_chr7AS-ab-k71_contigs_longerthan_200_4245286:2909-5476	IWGSC_CSS_7AS_scaff_4245286:2909-5476	Traes_7AS_634102ABF	phospholipid hydroperoxide glutathione peroxidase chloroplastic	Not DE			10370.61	13628.38	15988.91	9812.89	11948.40	11306.37	13362.54	11542.49	8222.99	7833.55	7728.90	5830.63	13482.31	17252.59	12226.32	8686.11	8965.01	8720.02	13341.81	9785.71	5403.17	4830.38	6250.13	7600.24	10015.74	8937.18	8814.86	8860.53	9076.32	4254.18	5525.15	7720.34	4981.66	4852.86	6097.96	5028.25	0.97	1.0000	0.9547	1.0000	0.8277	0.59	0.1186
IWGSC_chr2AL-ab-k71_contigs_longerthan_200_6395548:8304-14746	IWGSC_CSS_2AL_scaff_6395548:8304-14746	Traes_2AL_5FF7D6940	zeaxanthin chloroplastic	Not DE			12689.16	12317.11	9818.17	11688.22	10022.27	12298.11	9368.72	8099.36	11004.06	11991.76	9501.14	10715.22	11713.69	12171.73	11636.86	8981.65	8010.33	7751.81	7432.93	9362.56	6603.45	8354.88	6446.70	5129.59	11674.73	10119.73	6833.26	9883.90	7400.91	6562.24	6861.26	7656.14	5998.41	7598.92	6701.61	7146.32	0.86	0.8322	0.9560	0.2482	0.1967	0.93	0.9652
IWGSC_chr7AL-ab-k71_contigs_longerthan_200_4480715:2255-6775	IWGSC_CSS_7AL_scaff_4480715:2255-6775	Traes_7AL_AA1B5DFB5	vacuolar proton-inorganic pyrophosphatase	Not DE			14794.19	16171.07	9246.94	5794.76	6343.45	8163.20	5989.60	5377.32	8850.08	7818.41	7833.15	6749.29	10645.93	14005.10	8839.41	12771.56	14883.83	8740.10	8429.91	11652.52	5125.67	2079.12	10551.44	7030.79	9007.99	7904.94	13773.84	7978.99	10202.57	5927.38	9305.39	8144.33	5668.87	9794.85	12037.12	9750.16	0.56	0.4328	0.0536	0.1489	0.0923	0.68	0.4924
IWGSC_chr4AL_V2-ab-k71_contigs_longerthan_200_7149029:7315-11098	IWGSC_CSS_4AL_scaff_7149029:7315-11098	Traes_4AL_450759DB9	sucrose:fructan 6-fructosyltransferase	Up_Down	Yes		4251.22	3042.55	5990.20	6646.55	21731.98	20878.98	21691.79	18964.00	8692.19	790.76	11711.02	2650.04	3697.93	2640.42	3599.21	3552.12	2629.36	12014.04	9792.04	3506.28	13916.51	15927.16	4563.04	27647.85	4782.70	4519.96	1570.01	5981.62	14775.06	8265.95	5373.10	11012.62	17180.22	7517.48	8038.69	7278.49	4.18	0.0000	0.0000	0.0209	0.0000	1.20	0.9932
IWGSC_chr2BS-ab-k71_contigs_longerthan_200_5183370:386-1607	IWGSC_CSS_2BS_scaff_5183370:386-1607	N/A	l-ascorbate peroxidase cytosolic	Not DE			13957.96	11439.64	7703.90	11156.22	7624.61	11737.37	5779.46	5858.30	11440.06	10029.17	10132.83	7410.43	10783.83	10777.92	12476.09	6947.98	6904.06	6181.19	5763.88	8697.32	11328.71	13008.33	7084.75	4646.36	10419.73	15068.76	4820.68	8325.72	6495.72	10440.09	8677.22	8138.80	9067.14	8517.09	7446.14	9253.90	0.70	0.5168	0.4076	0.2482	0.1399	0.88	0.8636
IWGSC_chr6AS-ab-k71_contigs_longerthan_200_4421727:881-11948	IWGSC_CSS_6AS_scaff_4421727:881-11948	Traes_6AS_F8D06BEC8	chlorophyll a-b binding chloroplastic	Flat_Down			18514.98	20497.29	23602.54	4482.03	12715.14	10517.25	15304.38	11595.22	4786.13	1138.19	4367.12	538.77	14662.66	20209.74	13394.00	10119.64	10018.71	11945.07	12757.59	4440.18	2430.32	1845.09	2909.58	6219.72	12956.23	17874.35	12632.02	12417.13	11117.07	1820.68	2705.87	6098.56	2170.94	2340.38	2825.28	1198.20	0.75	0.9867	0.7620	0.2482	0.3750	0.16	0.0053
IWGSC_chr2BL-ab-k71_contigs_longerthan_200_8034327:4569-7208	IWGSC_CSS_2BL_scaff_8034327:4569-7208	Traes_2BL_2825A3D0F	s-adenosylhomocystein hydrolase 2	Not DE			5277.60	5117.92	12860.52	14769.67	11424.24	9657.03	8909.11	9827.18	5603.41	3534.02	10468.29	5970.35	12710.59	7814.68	12738.35	8412.08	3865.20	7523.94	5593.48	6853.15	10648.87	4793.87	5446.00	6409.16	14029.11	18448.98	5441.38	13489.90	5527.70	10635.88	11245.99	7242.11	12471.84	8562.42	6794.68	8997.46	1.05	1.0000	0.8622	1.0000	0.8564	0.67	0.7141
IWGSC_chr7BL-ab-k71_contigs_longerthan_200_6648877:1-3815	IWGSC_CSS_7BL_scaff_6648877:1-3815	Traes_7BL_4F404081A	predicted protein	Not DE			11104.54	12188.94	15909.92	8365.93	9754.35	9372.66	10644.18	8359.57	8052.54	5296.40	7303.65	5468.10	12838.37	12544.29	12100.18	10688.07	9781.57	8731.37	8799.29	8664.84	5138.15	4498.06	8068.62	8030.16	11584.22	10886.53	9672.34	10415.56	8741.24	4484.74	6311.61	7971.64	5471.95	7066.46	7084.98	6468.01	0.80	0.8049	0.8754	0.1489	0.1966	0.55	0.0527
IWGSC_chr3B-ab-k71_contigs_longerthan_200_8200870:229-4015	IWGSC_CSS_3B_scaff_8200870:229-4015	Traes_3B_721A780C8	hypothetical protein TRIUR3_31466	Not DE			8800.45	6943.84	11822.43	12018.87	11885.07	9842.76	12623.11	10925.33	11806.99	5648.87	11846.24	3561.39	10165.19	7711.13	9131.65	5648.07	4571.74	10343.90	11127.70	6027.50	9604.15	12242.59	5154.84	14044.56	10214.43	11073.96	3706.51	8818.50	10386.40	6163.86	5668.49	9261.31	11840.09	5121.01	4532.92	5701.31	1.14	0.9597	0.5924	0.3865	0.3230	0.83	0.8825
IWGSC_chr3AL-ab-k71_contigs_longerthan_200_4358418:59-1491	IWGSC_CSS_3AL_scaff_4358418:59-1491	Traes_3AL_8AB440084	metacaspase-1-like isoform 1	Not DE			10988.89	10493.16	11829.48	5995.12	8374.79	11422.79	7056.04	5462.67	10928.71	11603.95	9620.87	7033.29	9144.24	11703.74	10480.41	7019.32	11232.55	14892.49	6486.75	8090.14	7790.29	11489.01	3372.09	9232.59	9341.33	10195.84	7701.80	5738.91	8761.02	11185.99	5100.14	7821.08	8871.02	6686.90	6327.64	6415.50	0.82	0.9198	0.9176	0.3865	0.3882	1.00	1.0000
IWGSC_chr4AL_V2-ab-k71_contigs_longerthan_200_7098649:3256-9655	IWGSC_CSS_4AL_scaff_7098649:3256-9655	Traes_4AL_E49650760	aarf domain-containing protein kinase	Not DE			7797.42	7816.38	13294.94	8232.68	11097.86	12516.72	12012.91	8831.83	12433.17	8533.46	10839.87	8014.04	10900.22	9131.33	11698.05	6987.61	5960.38	9111.15	8666.99	7496.74	8460.52	7881.20	6523.43	10734.49	10545.56	9915.19	5206.82	8420.28	8024.53	4194.85	6745.35	8323.67	8458.70	6288.89	6679.41	7639.08	1.20	0.8871	0.4075	0.2482	0.2625	1.07	0.9406
IWGSC_chr2AS-ab-k71_contigs_longerthan_200_5241293:960-3303	IWGSC_CSS_2AS_scaff_5241293:960-3303	Traes_2AS_1475F8BDB	ucria_wheat ame: full=cytochrome b6-f complex iron-sulfur chloroplastic ame: full=plastohydroquinone:plastocyanin oxidoreductase iron-sulfur protein ame: full=rieske iron-sulfur protein short=isp short=risp flags: precursor gi	Not DE			12840.39	16596.01	17172.28	9099.28	9874.19	11823.57	11518.46	8094.43	8885.97	5958.45	6289.02	5458.06	11516.33	13661.98	13095.52	8940.88	8058.00	10275.80	9196.17	6822.64	4630.19	4361.39	5399.75	8996.64	11123.94	11727.55	10461.22	11560.82	7752.28	4932.28	4566.70	6169.41	4670.61	4917.40	5028.13	3932.45	0.74	0.5774	0.6626	0.1489	0.1323	0.48	0.0082
IWGSC_chr5AL-ab-k95_contigs_longerthan_200_2730909:1-2571	IWGSC_CSS_5AL_scaff_2730909:1-2571	Traes_5AL_056A80914	cysteine proteinase 1-like	Up_Flat			4116.66	4640.73	2502.15	3438.76	6797.45	8445.79	6708.80	7918.04	11284.86	24203.92	12291.10	20445.12	3109.65	4482.93	2897.35	6319.54	8730.31	6722.48	7525.01	10201.98	16455.34	16758.43	11348.21	13709.92	2863.22	2373.67	6405.07	3311.80	7068.15	9510.25	7580.42	6415.17	13395.35	12588.55	11860.38	10566.76	2.03	0.0009	0.0001	0.0209	0.0010	4.64	0.0002
IWGSC_chr2AS-ab-k71_contigs_longerthan_200_5271979:22357-23906	IWGSC_CSS_2AS_scaff_5271979:22357-23906	Traes_2AS_70A307642	(+)-delta-cadinene synthase isozyme c2	Up_Down			7612.83	6440.03	7974.71	5355.54	16764.19	18187.24	17194.53	12997.97	17808.71	5422.58	14365.77	6342.01	7814.61	8037.00	8055.13	5815.65	8494.39	11453.54	8854.32	7448.52	8185.90	6037.04	9528.67	11491.11	6383.19	5150.72	2690.82	5167.33	10299.14	3173.47	7044.48	8663.52	6885.75	6822.89	6068.08	6783.98	2.38	0.0000	0.0000	0.0209	0.0003	1.60	0.5868
IWGSC_chr6AL-ab-k71_contigs_longerthan_200_5833596:223-2252	IWGSC_CSS_6AL_scaff_5833596:223-2252	Traes_6AL_150E13EA1	carrier mitochondrial	Not DE			8521.34	7849.90	9169.36	11622.09	7249.51	6313.01	5636.74	5870.06	6365.06	5312.38	7801.16	4821.57	11864.23	8653.20	11555.68	10484.25	8510.28	8232.86	6514.27	7959.26	10740.09	10258.95	7367.51	7517.43	11111.80	13009.04	7575.67	10910.44	8377.07	10709.63	10140.46	8113.34	10124.88	8719.93	8004.54	8646.48	0.67	0.1947	0.3076	0.0209	0.0185	0.65	0.2020
IWGSC_chr2AS-ab-k71_contigs_longerthan_200_5271138:1875-12439	IWGSC_CSS_2AS_scaff_5271138:1875-12439	Traes_2AS_49ABEDF12	exonuclease 3 -5 domain-containing protein 2	Down_Down_HD_vs_22DAA_only			14369.41	18835.03	17261.14	8281.04	8587.18	11277.05	10846.46	7247.77	6541.79	5219.00	5841.06	4543.97	11254.45	13940.13	13557.60	9965.64	7998.10	9567.75	8114.52	6851.18	3665.17	3238.04	5186.37	7139.69	12256.43	13952.80	13152.03	10605.73	6636.50	4565.26	4733.71	5433.24	3783.27	4678.45	5035.81	3795.04	0.65	0.3967	0.2708	0.1489	0.0849	0.38	0.0021
IWGSC_chr7AS-ab-k71_contigs_longerthan_200_4183867:1-3106	IWGSC_CSS_7AS_scaff_4183867:1-3106	Traes_7AS_7BF04E4E6	ferredoxin--nadp leaf chloroplastic	Not DE			10279.43	13095.00	12744.86	7678.97	9758.25	11857.34	9822.72	7790.97	7698.18	9008.75	6689.51	9986.50	11418.91	12838.69	11253.46	11396.91	10530.90	9117.26	7707.05	9995.32	3701.66	3016.18	8234.70	7334.80	9130.51	7885.91	10264.27	9189.39	6478.27	5037.38	5972.60	5133.24	3747.10	6801.38	7391.50	6205.44	0.90	0.9830	1.0000	0.3865	0.4982	0.76	0.6226
IWGSC_chr6AL-ab-k71_contigs_longerthan_200_5833579:758-7834	IWGSC_CSS_6AL_scaff_5833579:758-7834	Traes_6AL_7B0512B64	presequence protease chloroplastic mitochondrial	Not DE			8476.86	8832.86	10919.74	8781.46	8983.71	9859.64	9550.77	6663.23	10036.97	8139.76	11066.95	7210.44	10376.46	9317.11	12111.42	8283.00	6164.52	7333.62	6881.52	7513.47	8922.39	13897.65	5803.40	8410.17	10616.20	9788.65	6536.74	8747.05	7107.71	4642.39	6751.58	8419.98	9989.04	6186.70	6650.38	6861.00	0.95	1.0000	1.0000	0.7728	0.6479	0.98	1.0000
IWGSC_chr4AS_v2-ab-k71_contigs_longerthan_200_6014889:4252-11416	IWGSC_CSS_4AS_scaff_6014889:4252-11416	N/A	calcium-dependent protein kinase 5	Not DE			8675.91	8967.94	12753.33	9868.16	9752.40	8095.66	9423.79	9804.05	7416.48	5907.97	8709.47	6677.15	10749.67	10302.82	10852.57	7879.89	6076.50	7719.51	8954.87	6914.16	10099.62	11047.16	7385.38	9756.66	9984.84	9982.73	6087.53	8632.52	7684.80	5351.85	6332.80	7742.48	9727.82	7286.20	6515.48	6345.48	0.92	1.0000	1.0000	0.5637	0.4735	0.71	0.4319
IWGSC_chr7AS-ab-k71_contigs_longerthan_200_4207959:2373-3562	IWGSC_CSS_7AS_scaff_4207959:2373-3562	N/A	#N/A	Not DE			15371.33	11315.41	9672.89	14264.32	6196.33	10697.64	7839.30	7110.83	6939.22	6868.66	8120.10	7224.14	6855.65	7438.05	6266.77	9072.23	6110.73	5964.68	8402.40	6331.59	5219.77	2633.31	8104.36	9221.25	8322.54	6979.26	11245.67	10833.73	5758.07	8074.39	5634.83	4348.37	9088.04	12447.94	11558.12	12431.89	0.63	0.1118	0.1510	0.0433	0.0316	0.58	0.0561
IWGSC_chr3AS-ab-k71_contigs_longerthan_200_1960568:1-337	IWGSC_CSS_3AS_scaff_1960568:1-337	Traes_3AS_66523A57F1	photosystem i reaction center subunit chloroplastic	Flat_Down			13421.97	16308.12	13974.78	8492.27	9188.30	12242.13	11116.16	8852.70	7120.44	4556.95	5685.20	3264.61	10649.73	14092.40	10522.87	8742.73	8582.41	9978.96	9158.07	7001.75	4413.18	3767.89	5342.99	7377.90	10162.55	11244.25	10165.80	10501.71	8310.75	5293.36	4686.35	6848.01	3939.19	5524.39	5207.43	3756.52	0.79	0.7268	0.8421	0.2482	0.1968	0.40	0.0004
IWGSC_chr4BS-ab-k71_contigs_longerthan_200_4910205:5859-9427	IWGSC_CSS_4BS_scaff_4910205:5859-9427	Traes_4BS_176348978	ribulose bisphosphate carboxylase oxygenase activase chloroplastic	Up_Down			2801.16	3901.29	1149.52	1803.27	19316.77	19106.11	21241.17	10198.92	16124.82	5277.05	19781.57	3146.81	1806.58	2433.33	3219.56	1833.24	4682.98	9353.86	10741.39	9941.20	15621.86	15519.94	6058.82	22737.19	1704.24	2359.40	1932.92	1252.43	12962.35	4788.18	3884.93	11540.66	10962.39	6225.12	7872.20	5563.02	7.24	0.0000	0.0000	0.0209	0.0011	4.59	0.1966
IWGSC_chr5BL-ab-k71_contigs_longerthan_200_10871998:4113-6040	IWGSC_CSS_5BL_scaff_10871998:4113-6040	Traes_5BL_D203F3948	hypothetical protein TRIUR3_17719	Not DE			11151.25	10348.23	14304.82	11510.55	10002.79	10568.79	10447.52	8506.37	9732.85	7778.03	7698.97	3814.34	11708.63	10440.89	10495.40	5521.24	4945.79	9435.92	8933.70	5687.01	7650.09	12588.95	4737.53	9280.23	10037.82	9634.53	4558.46	9208.31	7485.84	6502.06	5051.53	6607.79	7606.72	5194.77	3802.05	4686.90	0.84	0.8782	0.9260	0.0833	0.0945	0.61	0.1534
IWGSC_chr2BL-ab-k71_contigs_longerthan_200_8051217:7134-11057	IWGSC_CSS_2BL_scaff_8051217:7134-11057	Traes_2BL_7D700A166	oryzain alpha chain	Not DE			5862.52	7098.63	2710.89	3853.30	4350.10	6056.19	4856.86	4766.60	10162.57	27965.07	11655.29	13898.55	3778.89	5973.18	3513.04	5369.51	5839.36	4085.00	4788.06	7416.04	19051.78	41998.12	5865.41	9844.01	3492.38	3228.00	6344.22	3652.22	4050.08	7988.78	5320.75	4930.66	13738.55	8863.61	7531.52	7249.60	1.03	1.0000	0.8599	0.7728	0.8925	3.26	0.0705
IWGSC_chr2BS-ab-k71_contigs_longerthan_200_5246648:11318-12750	IWGSC_CSS_2BS_scaff_5246648:11318-12750	Traes_2BS_ADC2F0EB8	ribulose bisphosphate carboxylase small chain chloroplastic	Not DE			18691.79	26746.06	20530.57	3070.60	3766.51	2813.49	5453.57	2311.61	1569.96	503.90	1876.49	406.36	11301.26	21737.55	16292.60	16538.82	9288.95	6667.48	3675.72	6724.23	715.37	404.40	3997.52	6091.53	17167.17	22742.52	19022.71	11393.76	6178.09	2846.29	4847.13	5474.20	1294.85	5507.49	4021.48	2752.63	0.21	0.0963	0.0000	0.0833	0.0362	0.06	0.0006
IWGSC_chr3B-ab-k71_contigs_longerthan_200_10586871:570-4704	IWGSC_CSS_3B_scaff_10586871:570-4704	Traes_3B_213492E32	protein executer chloroplastic-like	Not DE			7248.09	6031.86	12601.00	7149.93	9224.35	9960.95	10186.81	7804.24	8592.61	8214.63	8607.28	7961.99	11442.95	10962.68	12148.89	11677.73	10213.07	9214.17	8371.70	8914.80	7343.78	6613.69	9411.99	7639.94	6163.54	5969.85	11611.90	9880.75	8315.40	3873.60	4990.46	4827.71	4349.91	4617.75	5697.52	4802.44	1.13	0.9970	0.5900	0.2482	0.4991	1.01	1.0000
IWGSC_chr1AL_v2-ab-k71_contigs_longerthan_200_3715806:2709-4239	IWGSC_CSS_1AL_scaff_3715806:2709-4239	Traes_1AL_6E5BA9C6F	chlorophyll a-b binding protein chloroplastic	Flat_Down			16022.97	17094.88	16739.27	6378.08	9060.67	12030.63	11952.23	9534.72	6952.67	2229.26	5626.37	1445.56	11063.42	12791.99	12479.83	8475.50	7377.13	11887.45	11348.90	5730.31	2357.35	2250.43	3276.43	6453.40	11164.79	14958.40	10918.17	10697.14	7648.73	2877.66	2796.85	5148.74	2376.70	3392.24	3243.65	1949.16	0.76	0.8776	0.7555	0.2482	0.2567	0.29	0.0056
IWGSC_chr1BL-ab-k71_contigs_longerthan_200_3792355:1-3151	IWGSC_CSS_1BL_scaff_3792355:1-3151	Traes_1BL_EC3E899FE	glutamyl trna reductase	Flat_Down			14640.74	13814.72	18106.00	6916.01	9044.11	7357.18	8885.51	8248.81	3170.42	2039.99	3789.10	1754.21	13287.49	13764.51	12037.74	9759.56	8230.36	6906.70	9751.82	5843.48	4486.16	2930.99	4945.66	5956.55	12248.70	15001.21	12596.61	10994.49	8347.98	3087.02	4920.66	6035.46	3592.78	4746.06	6589.76	3198.12	0.63	0.5436	0.2318	0.2482	0.0782	0.20	0.0000
IWGSC_chr2BS-ab-k71_contigs_longerthan_200_5173322:763-3496	IWGSC_CSS_2BS_scaff_5173322:763-3496	Traes_2BS_F4E831A77	isco large subunit-binding protein subunit chloroplastic	Not DE			9384.26	12564.58	10955.00	4836.37	9079.18	8801.25	9064.19	4812.88	4909.04	3679.55	4069.85	4022.54	12787.77	15019.24	14279.44	14516.48	13755.56	7069.96	5562.79	7651.24	2935.40	2330.00	6496.10	4828.99	11880.04	13266.86	15153.55	9975.32	7392.76	3039.55	6755.32	5612.58	1957.14	5110.26	6988.49	4876.83	0.84	0.9406	0.9680	0.1489	0.4910	0.44	0.0264
IWGSC_chr4AL_V2-ab-k71_contigs_longerthan_200_7166016:7640-15041	IWGSC_CSS_4AL_scaff_7166016:7640-15041	Traes_4AL_2A2E81E05	phosphomethylpyrimidine synthase-like	Not DE			8400.13	11702.88	2166.46	4062.55	2334.34	3031.21	1883.41	1909.90	1709.91	10147.78	1707.21	20109.07	6998.61	10573.87	10688.97	21570.90	16403.26	4558.19	2893.58	12832.43	1886.84	844.38	14037.05	1918.21	5249.60	3632.33	22308.78	8131.34	3502.08	10253.61	10235.18	2851.68	2431.35	13588.16	14514.89	14111.48	0.35	0.4090	0.0000	0.0833	0.0952	1.28	0.9880
IWGSC_chr3B-ab-k71_contigs_longerthan_200_10562267:3448-4321	IWGSC_CSS_3B_scaff_10562267:3448-4321	Traes_3B_E8C1C95A7	wheat cold induced 16	Not DE			9245.26	10753.44	4916.84	5846.08	6624.03	8788.81	6024.44	6912.07	7507.99	11355.79	6598.67	12173.56	6169.96	10509.92	4920.50	10326.86	12868.11	8692.09	6741.81	11042.39	5976.43	5924.71	9094.54	6004.19	5791.56	4502.84	11070.85	6738.12	6671.40	7166.59	6552.16	5501.88	5622.25	10940.45	10275.69	8514.32	0.92	1.0000	1.0000	1.0000	0.7203	1.22	0.8331
IWGSC_chr6AL-ab-k71_contigs_longerthan_200_5790668:6280-7422	IWGSC_CSS_6AL_scaff_5790668:6280-7422	Traes_6AL_6E13BE581	atp synthase delta chloroplastic	Not DE			10188.24	13382.89	14158.14	6930.81	8594.97	9126.50	9860.93	7930.94	5873.44	4646.12	5495.28	4553.10	10949.56	13911.71	11508.22	9740.31	8472.39	7820.78	8089.12	7143.45	4190.41	2939.42	6413.06	6566.83	11160.37	11542.03	12009.10	10643.56	6591.12	3637.97	5105.13	5729.93	4133.70	4894.35	5628.36	4336.81	0.80	0.8365	0.8629	0.2482	0.2303	0.46	0.0077
IWGSC_chr7AL-ab-k71_contigs_longerthan_200_4530020:1547-12328	IWGSC_CSS_7AL_scaff_4530020:1547-12328	Traes_7AL_4D97FC4CE	zinc protease pqql	Not DE			9516.59	9682.73	10042.43	7257.51	8687.53	8910.56	8185.41	6490.64	7944.89	8742.08	7504.92	7631.42	10366.34	11167.74	10641.52	9169.61	8229.13	7472.43	7037.10	7735.87	5962.02	7496.45	6073.54	6309.33	9660.33	8521.43	8520.55	8500.14	6257.21	4183.83	7890.76	7079.38	5650.38	6282.75	6677.70	6411.12	0.88	0.9576	1.0000	0.1489	0.2659	0.87	0.9050
IWGSC_chr5BL-ab-k71_contigs_longerthan_200_10765929:3433-12964	IWGSC_CSS_5BL_scaff_10765929:3433-12964	Traes_5BL_D71543428	abc transporter c family member 14	Not DE			6410.74	5249.04	7256.79	6964.37	7680.14	8777.26	7184.15	6274.04	10718.78	11874.83	10968.89	6991.28	6138.33	4828.09	6386.66	5400.08	5189.05	9400.13	7474.21	7363.89	11159.71	17078.58	4637.67	11636.31	7268.42	8784.01	4947.92	6483.85	7779.04	8118.47	6797.70	7618.50	11426.16	7166.34	6016.85	7653.09	1.16	0.9801	0.5531	0.1489	0.1818	1.57	0.1667
IWGSC_chr3B-ab-k71_contigs_longerthan_200_10759531:7418-9069	IWGSC_CSS_3B_scaff_10759531:7418-9069	Traes_3B_D47C46EC2	glutathione transferase f5	Not DE			8638.10	8504.55	5131.23	8493.25	6016.09	7142.13	5161.39	5433.84	6959.85	5825.53	7452.28	6215.08	6342.01	7451.25	6532.77	8320.37	8776.77	7910.71	6579.88	8836.07	8431.72	5542.77	8181.10	6761.94	6675.69	8134.22	7590.05	7287.63	9303.20	11986.98	9535.97	8729.94	9793.73	13297.73	9465.42	9305.54	0.77	0.5159	0.7073	0.2482	0.1303	0.86	0.7876
IWGSC_chr7AL-ab-k71_contigs_longerthan_200_4504487:1-531	N/A	N/A	fer_wheat ame: full= chloroplastic flags: precursor gi	Flat_Down			12765.89	13748.67	15695.53	6984.11	10295.07	10260.42	8991.14	7922.21	6627.92	2524.54	5796.68	2368.78	13316.58	15700.41	12300.00	8210.53	7494.48	7263.78	7498.55	6364.06	4161.61	2860.78	5142.22	7086.37	11418.66	11967.29	8123.35	10191.76	7025.10	3196.36	4373.51	6362.03	4546.83	3955.43	4577.31	3367.04	0.76	0.7709	0.7617	0.2482	0.1869	0.35	0.0037
IWGSC_chr4AL_V2-ab-k71_contigs_longerthan_200_7120493:4236-9535	IWGSC_CSS_4AL_scaff_7120493:4236-9535	Traes_4AL_199EE1839	atp-dependent rna helicase	Not DE			7696.23	8783.57	9595.32	4792.94	7269.00	7463.82	6977.38	5349.25	6546.28	6739.95	6402.56	7082.60	9280.87	10937.30	9505.06	11715.09	11363.34	7649.66	5895.12	9186.41	6145.43	5908.79	8749.77	5316.76	8326.95	7561.49	10515.43	8033.63	6337.49	3450.64	8440.41	6685.28	5130.36	8729.92	10617.22	8316.52	0.88	0.9751	1.0000	0.2482	0.4566	0.87	0.9114
IWGSC_chr4BS-ab-k71_contigs_longerthan_200_4879725:1-497	IWGSC_CSS_4BS_scaff_4879725:1-497	Traes_4BS_9F3A928B7	low temperature-responsive rna-binding protein	Not DE			5909.23	5969.75	984.50	4940.00	1955.35	3496.86	1444.02	2751.63	3802.89	20234.15	3997.60	19573.95	2883.19	6473.65	2888.61	11606.39	16355.59	5322.11	3332.81	14374.49	6281.78	4279.01	12799.85	1701.55	2314.64	2787.52	8957.59	4385.61	4836.59	21509.10	11280.89	4114.79	4030.02	19995.38	15426.77	14639.24	0.54	0.6874	0.0195	0.2482	0.1594	2.67	0.4786
IWGSC_chr5BL-ab-k71_contigs_longerthan_200_10912723:1426-2709	IWGSC_CSS_5BL_scaff_10912723:1426-2709	Traes_5BL_051A88B95	glutathione transferase	Not DE			9214.12	8070.75	7026.88	7171.64	9315.93	8486.67	7550.49	7112.73	9204.44	5566.43	8250.15	6122.85	8829.23	9301.88	8373.59	6569.78	7682.73	7597.28	12719.49	6687.82	8382.74	8342.71	2661.51	7295.10	11771.87	11523.95	6285.58	7955.88	6356.10	4861.92	6355.24	6979.75	9144.30	6181.33	4282.75	5414.23	1.03	1.0000	0.8535	0.5637	0.6997	0.93	0.9617
IWGSC_chr4BS-ab-k71_contigs_longerthan_200_4959033:686-4830	IWGSC_CSS_4BS_scaff_4959033:686-4830	Traes_4BS_875AC09D2	monodehydroascorbate reductase	Not DE			8326.74	6770.32	8347.07	8942.34	7927.60	8803.03	7124.59	6234.59	7057.64	6941.00	7872.38	6973.93	8786.21	6468.58	8013.92	7319.39	6053.28	7262.90	6197.81	6834.45	9500.44	9037.31	5577.40	7254.26	8945.07	9252.08	6651.81	7877.07	6943.66	7584.47	6813.90	7171.26	9729.43	7975.41	7057.65	7531.43	0.93	1.0000	1.0000	0.3865	0.4977	0.89	0.9161
IWGSC_chr7AL-ab-k71_contigs_longerthan_200_4552525:1-2061	IWGSC_CSS_7AL_scaff_4552525:1-2061	N/A	ubiquitin-60s ribosomal protein l40-like	Not DE			7054.60	7680.32	6540.28	6835.07	6641.57	7348.30	7416.77	6912.45	7855.18	9483.21	7976.62	7751.05	6587.45	7679.66	5978.28	7997.65	7303.78	8486.92	7310.16	8718.97	8472.05	10932.02	7262.39	8055.12	6178.99	6022.18	6981.52	5934.34	6916.90	9956.10	7609.08	7150.23	7740.14	7674.99	8165.91	8252.63	1.01	1.0000	0.9044	1.0000	0.7933	1.18	0.8333
IWGSC_chr7AS-ab-k71_contigs_longerthan_200_4076367:108-1395	IWGSC_CSS_7AS_scaff_4076367:108-1395	Traes_7AS_F3CC01C3D	serine--glyoxylate aminotransferase	Not DE			9374.25	10115.55	7954.96	6461.98	7337.20	9518.40	8058.43	5790.78	9758.86	10014.02	8329.63	8073.40	6849.32	8231.91	6613.95	7172.18	8378.27	7082.18	6012.60	7245.80	6440.21	7368.21	6728.41	7975.71	7548.79	6082.11	8325.82	6671.92	7068.15	5363.71	7190.30	6733.99	6605.24	8153.67	8311.91	7416.77	0.91	0.9557	1.0000	0.5637	0.5275	1.07	0.9833
IWGSC_chr1BL-ab-k71_contigs_longerthan_200_3840811:4685-8306	IWGSC_CSS_1BL_scaff_3840811:4685-8306	Traes_1BL_8AC8D124C	50s ribosomal protein chloroplastic-like	Not DE			8404.58	9697.52	10663.03	5984.26	9714.41	9889.85	10518.32	7527.71	7565.41	4788.29	5394.13	4770.44	9480.76	12483.38	12447.36	7973.87	8990.68	7967.45	9101.98	6934.83	4007.01	2766.24	6681.11	7692.12	9204.46	8618.47	8839.20	7227.74	8358.45	3526.93	6577.09	6625.50	4238.19	5014.21	6554.76	5266.31	1.08	1.0000	0.6881	0.3865	0.5286	0.65	0.2450
IWGSC_chr6AS-ab-k71_contigs_longerthan_200_4418085:2826-5561	IWGSC_CSS_6AS_scaff_4418085:2826-5561	N/A	g-protein coupled receptor-associated sorting protein 2	Up_Down			1550.14	2054.66	1600.87	1702.60	14114.19	22351.48	8927.09	10436.76	8495.72	3703.10	11720.31	19157.54	2465.71	2298.31	2396.56	3488.71	7130.21	11974.75	1476.43	2482.84	8833.09	3785.67	8071.78	9809.98	4788.22	3346.92	3985.33	2470.19	7143.78	9220.37	5440.40	9394.16	20023.90	13578.94	9889.77	9863.94	8.08	0.0002	0.0000	0.0209	0.0068	6.24	0.0258
IWGSC_chr3B-ab-k71_contigs_longerthan_200_10701859:6139-7924	IWGSC_CSS_3B_scaff_10701859:6139-7924	N/A	#N/A	Not DE			11224.64	10911.19	8204.61	8010.60	9050.93	8864.35	9777.77	8589.45	7787.89	7327.13	7084.83	6975.76	7498.33	8180.13	8050.14	7636.44	7484.70	7445.37	8912.53	6125.91	4599.47	4417.55	6379.43	6051.83	8887.68	8692.67	9924.60	8149.20	8067.58	3982.10	6664.33	6953.18	4489.77	5657.32	5844.38	5035.25	0.95	1.0000	1.0000	1.0000	0.6165	0.76	0.5532
IWGSC_chr5AS-ab-k95_contigs_longerthan_200_1517305:1268-4078	IWGSC_CSS_5AS_scaff_1517305:1268-4078	Traes_5AS_EC39BB7B6	carotenoid cleavage dioxygenase	Not DE			8228.88	8064.83	9011.39	7749.04	8611.54	8162.31	8113.49	6888.93	7728.68	6322.70	7369.71	7346.51	9202.44	8733.39	9184.10	7400.91	7283.00	6779.23	6964.07	7125.74	6250.09	6638.03	6652.72	7421.01	9384.38	7560.54	6613.08	7572.37	7141.45	5213.69	6189.47	6846.91	7205.65	7270.84	6846.76	6727.09	0.96	1.0000	0.9871	1.0000	0.5592	0.87	0.8837
IWGSC_chr5BL-ab-k71_contigs_longerthan_200_10918333:102-4262	IWGSC_CSS_5BL_scaff_10918333:102-4262	Traes_5BL_37ECD3B1E	heat-shock protein	Not DE			7200.27	7826.24	7543.11	6630.76	8548.21	8275.17	7957.29	5320.42	6970.62	6800.52	6439.72	7836.88	9741.37	9750.58	9703.62	9867.13	11947.65	6608.11	5941.69	7360.94	5033.49	4745.20	7098.41	5923.65	8452.79	8165.61	9936.77	8317.32	7154.25	5228.94	7351.08	6510.37	4234.98	6755.28	7204.51	7092.06	1.03	1.0000	0.8585	0.2482	0.7464	0.96	1.0000
IWGSC_chr3AS-ab-k71_contigs_longerthan_200_3434981:2151-3300	IWGSC_CSS_3AS_scaff_3434981:2151-3300	N/A	metallothionein-like protein 4a	Not DE	Yes		8417.92	8472.02	8414.77	5796.73	5804.68	5943.33	3438.68	4367.93	4576.20	3924.35	3836.58	3476.46	8347.22	9184.12	9177.85	6906.08	10728.92	10179.76	7534.53	8260.39	5683.56	1735.57	5462.82	7553.73	7066.43	8822.06	7473.88	6972.42	7589.39	12358.24	8318.27	7405.95	8784.22	11704.18	10907.52	12195.58	0.63	0.0961	0.1989	0.0433	0.0176	0.51	0.0178
IWGSC_chr4BS-ab-k71_contigs_longerthan_200_4908729:1383-8183	IWGSC_CSS_4BS_scaff_4908729:1383-8183	Traes_4BS_5CBD849D0	aarf domain-containing protein kinase	Not DE			7990.91	8501.60	11204.65	7495.38	8382.58	9385.99	8697.84	6372.67	8930.82	7057.94	7708.26	6042.49	9913.43	8946.58	10435.45	7352.22	5879.70	6893.60	6764.04	7155.26	6841.59	6319.75	5963.17	6947.98	9609.55	8830.62	6443.80	8390.86	6316.54	3604.06	5978.83	6845.80	5573.22	5505.18	6009.17	6086.41	0.93	1.0000	1.0000	1.0000	0.6223	0.85	0.8569
IWGSC_chr3B-ab-k71_contigs_longerthan_200_10602431:1-2377	IWGSC_CSS_3B_scaff_10602431:1-2377	Traes_3B_1F3F974C4	predicted protein	Not DE			9751.22	9611.74	11063.60	6337.62	9506.89	8396.02	8985.52	9155.78	6243.95	5086.93	5193.89	4816.09	10208.20	10944.40	9284.01	8330.56	9111.70	7540.53	8504.00	6338.47	5027.73	3466.45	6017.83	5995.11	9368.93	9498.49	9500.84	7855.01	7947.74	3810.88	5312.02	6038.78	4696.33	5604.30	6375.45	4742.92	0.98	1.0000	0.9201	0.2482	0.9071	0.58	0.0945
IWGSC_chr3B-ab-k71_contigs_longerthan_200_10519617:5124-8745	IWGSC_CSS_3B_scaff_10519617:5124-8745	Traes_3B_3C949D318	pentatricopeptide repeat-containing protein at5g37570-like	Not DE			8411.25	8893.99	11002.95	6581.41	11099.81	13449.81	12285.98	8981.29	12464.57	4142.23	8919.00	4349.46	8549.64	8229.87	7869.05	4869.02	5378.52	11592.36	8439.44	6333.55	6389.32	7303.61	4926.74	9631.88	7077.47	6423.65	3799.45	7801.42	7987.30	3598.13	3567.11	6301.15	5765.32	4408.76	3928.41	4291.30	1.31	0.6396	0.1751	0.0433	0.0748	0.86	0.9324
IWGSC_chr1AL_v2-ab-k71_contigs_longerthan_200_3957201:6488-11722	IWGSC_CSS_1AL_scaff_3957201:6488-11722	Traes_1AL_00E379EFF	phosphoethanolamine methyltransferase	Not DE			11102.32	6656.94	35032.86	9102.24	9968.69	3492.42	4336.56	2326.40	801.13	545.96	1378.98	273.95	23657.62	13968.56	26066.16	12651.53	4363.94	10904.39	8269.04	3562.38	562.69	634.69	999.64	1670.92	14699.10	18204.48	2985.13	14510.12	9675.51	1165.47	3458.67	4263.13	992.64	819.82	818.81	705.44	0.33	0.7453	0.0000	0.0833	0.1733	0.05	0.0353
IWGSC_chr4BL-ab-k71_contigs_longerthan_200_6988362:2232-4489	IWGSC_CSS_4BL_scaff_6988362:2232-4489	Traes_4BL_DD7569D22	peroxisomal membrane protein 11-1	Not DE			8985.05	9145.40	10547.38	6455.07	8742.09	10476.37	9500.20	7336.91	8091.12	6215.86	7690.71	6186.77	7322.48	8162.87	7987.69	6420.31	6725.59	7885.39	7487.97	6089.50	5707.56	5877.90	5575.30	7960.97	8844.63	9496.58	6471.46	6396.64	7567.29	4245.71	5978.83	7009.64	6155.14	6868.23	6991.91	5654.92	1.03	1.0000	0.8406	0.7728	0.7917	0.80	0.7343
IWGSC_chr6AS-ab-k71_contigs_longerthan_200_4365316:5306-9001	IWGSC_CSS_6AS_scaff_4365316:5306-9001	Traes_6AS_F9E75ED21	pgky_wheat ame: full=phosphoglycerate cytosolic gi	Not DE			9237.48	9133.57	10777.28	7713.51	7299.20	7337.63	6318.86	5004.44	5350.42	3952.95	6792.72	4140.34	9555.40	8547.62	10022.08	8057.67	7406.47	8733.12	5423.09	6196.77	6735.00	5039.14	4567.24	7138.55	10047.75	12774.05	7572.35	8829.01	6991.36	6655.48	6800.19	7150.23	6923.53	6643.10	5812.79	5927.12	0.70	0.2711	0.4786	0.0209	0.0159	0.55	0.0415
IWGSC_chr6AL-ab-k71_contigs_longerthan_200_5761403:7544-9734	IWGSC_CSS_6AL_scaff_5761403:7544-9734	Traes_6AL_8360ABFA1	calcium sensing chloroplastic-like	Not DE			10496.27	10953.58	11526.23	7553.62	9845.93	11565.86	10830.72	8329.61	7873.12	5693.46	6156.91	5310.12	8401.62	9397.31	8461.01	6123.64	6329.54	8479.06	8047.84	5756.88	4665.72	3984.13	3591.78	6862.90	9585.27	10228.19	7035.74	7850.81	6413.11	4141.45	4641.48	5712.21	4650.52	6162.12	5134.86	4284.29	1.00	1.0000	0.8960	1.0000	0.9466	0.62	0.1561
IWGSC_chr2BL-ab-k71_contigs_longerthan_200_8090499:12366-18974	IWGSC_CSS_2BL_scaff_8090499:12366-18974	Traes_2BL_047344CB6	zeaxanthin chloroplastic	Not DE			11113.44	10109.63	9069.22	9680.63	7276.79	9174.49	7340.35	5898.13	8763.96	9129.05	7299.52	7358.38	10468.81	10960.65	9425.13	7039.70	6207.30	6261.51	6094.09	6598.27	4615.79	6510.72	4331.79	3864.78	10333.63	9360.54	5897.23	8744.95	5549.81	4752.58	4872.06	5848.38	4287.22	5301.57	4691.73	5001.11	0.74	0.3746	0.6110	0.0433	0.0213	0.81	0.7361
IWGSC_chr5BL-ab-k71_contigs_longerthan_200_10715932:969-1468	N/A	N/A	cysteine protease	Not DE			8224.43	7927.79	3238.40	4363.59	4581.00	9883.63	4915.29	4253.76	9705.04	27953.29	8909.71	16219.85	3785.22	4188.54	3982.61	6025.13	5416.41	6182.94	4607.08	8203.31	7646.25	18016.58	4136.27	4165.38	4161.27	2775.15	8414.34	4615.71	3739.43	7542.09	5479.04	3846.89	5112.67	10762.96	8101.87	7748.49	0.99	1.0000	0.9378	0.7728	0.9985	2.64	0.2040
IWGSC_chr5AS-ab-k95_contigs_longerthan_200_1516635:1-4311	IWGSC_CSS_5AS_scaff_1516635:1-4311	Traes_5AS_7EA6D34BB	adp-ribosylation factor	Not DE			9182.99	7882.44	3654.49	5575.64	4432.91	5906.90	3915.15	5852.61	5105.51	7518.93	5915.38	9142.73	6673.47	8274.54	7574.32	9911.29	8749.87	6369.77	5774.47	9351.73	7310.18	5610.17	10582.97	4832.39	6251.84	5888.98	9568.33	6446.02	6458.49	10535.87	7587.89	5395.61	6920.31	9810.21	10265.44	7832.51	0.76	0.9165	0.7254	0.5637	0.2942	1.05	1.0000
IWGSC_chr1AS-ab-k71_contigs_longerthan_200_3303161:339-2522	IWGSC_CSS_1AS_scaff_3303161:339-2522	Traes_1AS_A29124227	ref srpp-like protein _017815-like	Not DE			5233.12	4852.70	11732.16	6146.13	12886.62	13072.13	12627.60	9568.86	9314.79	3608.88	9498.05	2380.65	6554.55	5278.81	8637.10	3555.52	3447.14	12578.03	10180.46	4834.80	6735.00	9635.49	4070.05	11126.98	7234.21	9526.07	2429.70	5785.14	9030.95	4459.31	3295.40	7880.86	8101.03	4106.03	4023.19	4473.35	1.72	0.1008	0.0024	0.0433	0.0281	0.89	1.0000
IWGSC_chr5BL-ab-k71_contigs_longerthan_200_10842474:6810-8366	IWGSC_CSS_5BL_scaff_10842474:6810-8366	Traes_5BL_DE0C53CE2	chitinase 8	Up_Flat			1189.85	970.15	936.54	3381.51	7757.11	5605.64	5353.56	6960.24	9335.42	12006.90	16523.01	9777.38	1368.85	735.99	900.43	2740.24	2646.48	3672.92	5064.30	10341.72	15172.48	29459.72	4659.75	6262.82	2687.72	1644.92	2506.04	2110.85	4008.19	15115.53	10471.99	10968.34	20533.48	11918.55	5847.79	7057.05	3.96	0.0000	0.0000	0.0209	0.0011	7.35	0.0000
IWGSC_chr7AS-ab-k71_contigs_longerthan_200_4256378:3176-7003	IWGSC_CSS_7AS_scaff_4256378:3176-7003	Traes_7AS_76670DCAB	heat shock protein 90	Not DE			5955.93	4031.43	10805.49	9952.06	8361.15	10436.38	7925.82	5797.61	9821.66	3160.51	8547.42	2098.48	9681.91	4401.72	12880.72	3360.76	3154.99	6159.37	6774.62	4987.33	12108.41	10779.43	3734.73	2365.15	10712.23	17425.31	1887.56	9094.83	9325.31	6431.71	6009.99	9158.36	7195.20	3502.11	3730.33	4790.18	1.06	1.0000	0.8338	1.0000	0.8021	0.77	0.8841
IWGSC_chr4AL_V2-ab-k71_contigs_longerthan_200_7108206:290-2294	IWGSC_CSS_4AL_scaff_7108206:290-2294	Traes_4AL_E6438F411	predicted protein	Up_Down			4237.87	4410.02	8655.96	7859.59	11965.93	16353.05	12565.80	11668.43	15387.39	6078.74	12646.17	3155.94	6497.62	4515.42	8001.43	2391.48	2202.75	10711.45	8367.47	4596.65	6517.99	10798.15	2929.55	16672.88	5921.81	7299.87	1449.41	5555.03	5962.84	4949.23	3528.47	5945.79	8628.29	2428.73	2242.12	3156.99	2.09	0.0015	0.0000	0.0209	0.0049	1.48	0.7504
IWGSC_chr6AL-ab-k71_contigs_longerthan_200_5820503:314-5621	IWGSC_CSS_6AL_scaff_5820503:314-5621	Traes_6AL_116E0BA24	ubiquitin-associated protein	Not DE			4820.57	4389.32	5203.16	4605.41	6157.36	6074.85	6879.61	6282.01	7733.17	8844.71	10672.66	6356.62	4530.37	4496.13	4860.55	5581.26	4983.69	7387.75	7948.36	6718.33	10137.07	15208.22	7122.59	14181.82	4124.84	4475.25	5267.67	4221.70	7092.59	7354.76	7423.37	8733.27	13419.46	7299.27	7238.66	8338.40	1.34	0.5074	0.1560	0.0209	0.0005	1.77	0.0558
IWGSC_chr6BL-ab-k71_contigs_longerthan_200_4400574:1299-1902	IWGSC_CSS_6BL_scaff_4400574:1299-1902	Traes_6BL_E2BB784CD	thioredoxin h-type 4	Not DE			9971.40	11472.17	4328.68	7200.26	6120.34	8707.05	5213.09	6031.65	7801.35	9773.43	6043.37	8823.12	8234.62	11674.30	7103.50	8165.24	8814.66	5434.74	5028.31	8253.50	6735.00	4774.22	7640.80	4015.65	7363.35	5426.62	8437.57	8023.12	5297.33	5829.05	5991.30	5111.10	5144.02	7662.69	7370.15	6827.74	0.79	0.8990	0.7964	0.3865	0.3725	0.98	1.0000
IWGSC_chr6BL-ab-k71_contigs_longerthan_200_4262719:1-1948	IWGSC_CSS_6BL_scaff_4262719:1-1948	Traes_6BL_E4DC61863	photosystem ii 10 kda chloroplastic	Not DE			11025.59	12385.14	11670.10	7142.03	8007.49	8772.81	8447.25	7169.63	6717.63	4923.73	5066.93	4565.88	9355.51	11288.54	9433.87	6924.20	8223.02	7778.87	7437.16	6087.53	4750.22	4776.09	4198.29	7605.91	8360.07	8894.36	8002.75	8069.35	7192.64	4380.48	3725.40	6077.53	4071.81	5128.70	4152.97	3718.89	0.77	0.6159	0.7625	0.1489	0.0913	0.50	0.0157
IWGSC_chr6AL-ab-k71_contigs_longerthan_200_5832300:6113-13312	IWGSC_CSS_6AL_scaff_5832300:6113-13312	Traes_6AL_2A1DD517B	uncharacterized aarf domain-containing protein kinase chloroplastic-like	Not DE			10525.18	11049.21	12877.45	7197.30	8077.64	7518.92	8207.89	5703.92	4804.97	5044.03	4493.04	3807.03	10605.45	10786.04	10475.42	8988.44	8840.33	7594.66	7262.53	5800.18	3783.28	3002.14	4361.22	5413.19	9776.22	10871.31	10190.14	8584.19	6484.08	3997.36	5435.41	5540.63	3385.41	5322.32	4766.01	4138.13	0.71	0.2993	0.5210	0.1489	0.0587	0.44	0.0021
IWGSC_chr6BS-ab-k71_contigs_longerthan_200_2953967:321-849	IWGSC_CSS_6BS_scaff_2953967:321-849	Traes_6BS_C7E988ADB	chlorophyll a-b binding protein chloroplastic	Flat_Down			14369.41	14362.89	12849.24	6037.56	9777.73	9423.31	9600.22	7228.80	6591.13	2896.36	4701.54	2093.00	10591.53	13120.90	9651.17	6515.43	8331.82	7617.36	8539.99	5393.75	3324.29	3014.31	3553.94	6654.18	10025.68	9697.32	9152.32	7721.57	7395.09	2548.78	3264.24	5136.56	3223.85	3242.41	3750.82	2493.56	0.76	0.7619	0.7375	0.2482	0.2179	0.34	0.0059
IWGSC_chr4AL_V2-ab-k71_contigs_longerthan_200_7174148:1421-2061	IWGSC_CSS_4AL_scaff_7174148:1421-2061	Traes_4AL_4C3BBE546	Transketolase, chloroplastic	Not DE			9098.47	10296.96	13900.02	6185.61	8127.33	8285.83	8621.43	5353.04	5570.21	3206.78	5804.93	4017.98	9261.90	8891.76	11583.15	8893.33	6245.19	8185.72	6276.13	5815.93	4292.20	3275.49	5188.47	7383.58	10133.85	10844.67	8028.20	8837.41	6448.02	3741.38	5252.20	5859.45	4886.02	5008.07	5757.29	4671.15	0.77	0.8101	0.7791	0.1489	0.2479	0.47	0.0358
IWGSC_chr6BL-ab-k71_contigs_longerthan_200_4378655:825-5362	IWGSC_CSS_6BL_scaff_4378655:825-5362	Traes_6BL_E9173BD9B	ubiquitin-associated protein	Not DE			4468.06	4136.92	5016.99	4376.42	5954.71	6243.70	6942.54	6663.23	8138.67	9293.93	10963.73	6983.06	4201.44	4664.64	4371.00	5068.31	4872.45	6618.59	7721.87	6097.37	11174.11	15708.10	7447.39	14423.44	3777.15	3916.79	4934.64	3911.74	7156.58	6611.40	6926.07	8101.16	13859.12	6896.65	7194.26	8117.84	1.43	0.2465	0.0637	0.0209	0.0003	1.97	0.0145
IWGSC_chr1AL_v2-ab-k71_contigs_longerthan_200_3955705:5475-8199	IWGSC_CSS_1AL_scaff_3955705:5475-8199	Traes_1AL_1DC9BD199	ketol-acid chloroplastic-like	Not DE			8709.27	10529.63	12145.42	5623.02	8013.34	7222.11	7102.11	5501.36	3905.16	3821.72	4359.89	3973.23	10755.99	9810.47	11424.55	9057.51	8901.45	7928.17	6730.17	6489.04	4913.46	2351.54	4409.57	4645.22	9251.93	13005.24	11745.77	8067.25	6659.77	4328.77	5879.12	6275.69	3743.08	5172.49	5469.55	4743.79	0.75	0.7208	0.7196	0.1489	0.1769	0.43	0.0046
IWGSC_chr5BS-ab-k71_contigs_longerthan_200_2274331:3577-4767	IWGSC_CSS_5BS_scaff_2274331:3577-4767	Traes_5BS_B72CD04F2	trxm_wheat ame: full=thioredoxin m- chloroplastic short=trx-m flags: precursor gi	Not DE			10752.03	12059.78	13306.22	7071.95	7942.22	9623.26	8972.04	6965.17	6215.24	4859.80	5066.93	4375.94	9089.84	10638.84	8750.75	7836.86	6957.85	7599.03	6924.91	5812.97	3559.55	3412.16	4592.47	5476.71	9935.17	9803.88	8811.54	8832.16	6112.93	3648.99	4184.06	5211.84	3603.23	4882.06	4876.15	3736.39	0.78	0.6657	0.7939	0.1489	0.1509	0.48	0.0079
IWGSC_chr5BL-ab-k71_contigs_longerthan_200_10818068:1381-4394	IWGSC_CSS_5BL_scaff_10818068:1381-4394	Traes_5BL_F6BC648F3	phospholipase c 4-like	Up_Up_HD_vs_22DAA_only			4188.95	4330.16	3778.61	4709.04	5594.23	6971.51	6223.34	6876.79	6902.44	10586.90	10852.26	10054.99	3700.46	4391.57	3905.18	4926.77	4972.69	4875.98	6455.00	6959.43	14705.81	17634.64	7428.47	8641.59	3918.44	4418.17	4461.09	3456.79	5747.60	9321.23	6282.95	6262.40	12614.91	8514.02	8662.83	7764.24	1.51	0.1597	0.0342	0.0209	0.0013	2.26	0.0023
IWGSC_chr2AS-ab-k71_contigs_longerthan_200_5268426:863-7270	IWGSC_CSS_2AS_scaff_5268426:863-7270	Traes_2AS_6BDE6EB3F	complex i intermediate-associated protein 30	Not DE			8204.42	7952.44	11489.56	7921.77	9112.31	9098.06	9391.20	6692.44	7900.93	4363.47	6908.33	4208.83	9833.73	8313.12	9560.01	6565.25	5726.90	8256.43	7386.36	6039.31	5322.51	4705.88	4852.11	7157.84	9339.12	8166.57	5026.47	8240.61	6956.46	3692.21	4949.33	6383.07	5158.49	4483.29	5000.81	4710.54	0.96	1.0000	0.9794	0.7728	0.8104	0.66	0.2654
IWGSC_chr5BL-ab-k71_contigs_longerthan_200_10818834:8727-12606	IWGSC_CSS_5BL_scaff_10818834:8727-12606	Traes_5BL_D5F2A5070	triosephosphate chloroplastic-like	Not DE			9772.35	10329.49	12517.78	6677.15	8248.14	8063.67	8350.60	6398.84	4956.58	3940.33	5538.63	4709.25	9813.49	9334.37	10033.32	8920.50	7050.75	6956.46	6123.73	5879.89	4108.79	3089.20	5209.50	5952.01	9604.03	9282.52	9671.23	8905.71	5763.89	3543.03	4875.80	5564.98	4202.02	5349.21	5481.51	4279.92	0.79	0.7222	0.8402	0.1489	0.1605	0.49	0.0107
IWGSC_chr3B-ab-k71_contigs_longerthan_200_10761737:4822-9034	IWGSC_CSS_3B_scaff_10761737:4822-9034	Traes_3B_3B3224CD0	Calreticulin-3	Not DE			8086.54	5684.82	5651.69	16748.64	5808.57	4082.49	5000.70	5705.43	4758.32	5374.63	4255.64	4259.06	8442.10	4916.40	7429.45	7676.07	4742.88	6001.35	6662.44	6681.92	6270.25	5721.57	4877.33	5982.64	9126.09	12180.40	7009.18	9516.16	7215.91	13321.13	7909.46	6724.03	7785.15	5214.75	4890.67	6134.55	0.57	0.7779	0.0281	0.2482	0.2013	0.52	0.3927
IWGSC_chr7BL-ab-k71_contigs_longerthan_200_6746981:1560-12333	IWGSC_CSS_7BL_scaff_6746981:1560-12333	Traes_7BL_014F26610	zinc protease pqql	Not DE			8570.27	9052.73	9002.93	6324.78	7394.68	7924.15	7000.98	5555.98	6552.56	7617.35	6103.23	7192.18	9315.03	9514.05	9141.64	8194.68	7418.69	6616.85	6133.25	7055.87	4661.88	5884.45	5633.11	5265.72	8436.23	7281.79	8299.27	7706.86	5547.48	3759.18	6694.25	5954.65	4311.33	5254.70	5856.33	5531.51	0.85	0.8545	0.9643	0.1489	0.1809	0.83	0.8182
IWGSC_chr2AL-ab-k71_contigs_longerthan_200_6363708:6428-7130	IWGSC_CSS_2AL_scaff_6363708:6428-7130	Traes_2AL_2317306B7	membrane protein	Flat_Down			12756.99	15569.66	15837.99	5212.42	8441.04	7562.46	11143.13	8390.68	2575.63	1612.64	2375.03	629.18	10028.55	14124.89	9807.28	8041.81	9552.98	8603.91	10573.11	4129.21	2035.67	1252.53	3111.40	6414.83	7351.21	10107.36	13580.22	8784.88	9282.26	2111.41	2436.65	5355.75	1565.71	2456.40	2813.33	1217.46	0.72	0.8666	0.6319	0.2482	0.2343	0.15	0.0000
IWGSC_chr3B-ab-k71_contigs_longerthan_200_10409956:3580-7596	IWGSC_CSS_3B_scaff_10409956:3580-7596	Traes_3B_F348A6AAF	upf0051 protein chloroplastic-like	Not DE			7453.81	7136.10	9610.83	6615.95	7504.77	8779.92	8241.60	6379.12	7468.52	5666.54	7429.57	5151.23	7343.98	7775.08	8669.57	5720.53	5135.26	7732.60	7972.70	6109.18	6044.60	6883.29	4962.48	8325.10	7843.50	8146.59	5189.12	6531.13	7207.77	4643.24	5791.88	6438.42	6643.02	5422.20	6253.36	5254.06	1.00	1.0000	0.9016	0.7728	0.9320	0.83	0.8231
IWGSC_chr1BL-ab-k71_contigs_longerthan_200_3793980:586-2114	IWGSC_CSS_1BL_scaff_3793980:586-2114	Traes_1BL_1C2281DB6	pgkh_wheat ame: full=phosphoglycerate chloroplastic flags: precursor gi	Flat_Down			11566.03	12741.06	16093.28	6099.74	7703.52	6496.97	7941.56	5484.67	3434.17	1676.58	3840.71	1692.12	12656.20	12964.57	12629.70	8737.06	6586.24	6619.46	6009.42	5040.47	2584.92	1406.05	3993.32	4995.74	12693.53	14551.21	8788.31	10222.23	5512.58	2209.73	4023.28	4753.54	2793.85	3384.55	4021.48	3076.46	0.59	0.3875	0.1227	0.1489	0.0691	0.23	0.0002
IWGSC_chr6AS-ab-k71_contigs_longerthan_200_4429380:3051-4961	IWGSC_CSS_6AS_scaff_4429380:3051-4961	Traes_6AS_0D08DEFD0	quinone oxidoreductase-like protein chloroplastic-like	Not DE			10040.35	11119.22	11749.08	8242.55	8524.83	9218.03	8010.11	4955.51	5930.85	4766.42	4680.90	4013.41	9072.13	10153.60	8939.32	7138.21	8418.61	7013.21	5948.04	5159.54	3762.15	3484.24	3672.72	6114.22	9480.41	10389.92	8475.19	7772.00	6302.58	3852.41	4400.93	5487.49	3891.77	5222.43	4565.36	3684.76	0.75	0.3429	0.6504	0.0833	0.0770	0.47	0.0062
IWGSC_chr4BS-ab-k71_contigs_longerthan_200_4905567:2438-9448	IWGSC_CSS_4BS_scaff_4905567:2438-9448	Traes_4BS_E79CB87B7	phosphomethylpyrimidine synthase-like	Not DE			5669.03	8067.79	1636.13	3275.90	2106.36	3382.23	1563.14	1719.10	1696.45	11194.27	1874.42	23519.78	4809.96	8068.47	6366.68	18036.90	12986.68	3367.35	2278.67	12443.72	1836.91	1277.80	12331.03	1288.64	3842.28	2376.52	16131.63	5723.15	2290.90	10165.46	9112.20	2444.30	2208.71	12284.28	13901.85	12212.21	0.47	0.5739	0.0016	0.2482	0.1445	2.05	0.8075
IWGSC_chr3B-ab-k71_contigs_longerthan_200_10574073:1-3534	IWGSC_CSS_3B_scaff_10574073:1-3534	Traes_3B_C921BDF2B	inner membrane protein chloroplastic	Not DE			8476.86	9387.94	11667.28	5888.52	8386.48	8557.76	8959.68	6401.50	6365.96	4739.50	5611.92	4364.07	9936.20	10435.81	10717.70	7299.00	7007.97	7306.55	7048.74	5958.62	4170.25	3511.39	5204.24	6280.97	9502.48	8774.49	7181.78	7759.40	6258.37	2525.05	4465.74	5434.35	4079.05	4095.27	5280.86	4333.31	0.91	1.0000	1.0000	0.5637	0.5980	0.60	0.1244
IWGSC_chr1AL_v2-ab-k71_contigs_longerthan_200_3915818:1919-4575	IWGSC_CSS_1AL_scaff_3915818:1919-4575	Traes_1AL_5EEF86979	tpa: peptide methionine sulfoxide reductase	Not DE			6992.32	8033.28	7245.50	5989.20	6501.28	7033.71	6497.54	4650.15	5378.23	6727.33	5679.01	5449.84	6979.63	7699.96	6752.57	7184.64	8258.47	8004.99	6871.99	7060.79	5739.25	5815.18	4697.59	7163.51	7257.39	8631.79	9011.80	6766.49	6081.52	7994.71	6686.77	6376.42	5378.72	8571.64	6732.35	5311.82	0.87	0.8881	1.0000	0.2482	0.2483	0.82	0.7710
IWGSC_chr3AS-ab-k71_contigs_longerthan_200_3444392:2295-3207	IWGSC_CSS_3AS_scaff_3444392:2295-3207	Traes_3AS_EFA602E28	wheat cold induced 16	Not DE			7989.80	7737.51	4726.43	5625.98	6319.09	6218.82	6016.57	6378.74	6080.67	10405.20	5442.64	9116.24	4994.67	8635.94	3575.48	7817.61	11776.51	6910.19	7284.76	7729.97	5298.51	7419.69	6242.78	7113.60	4747.38	3779.80	10200.10	5091.68	7211.26	6207.94	5533.88	5600.40	6221.05	8208.99	7567.38	5591.03	0.96	1.0000	0.9899	1.0000	0.7598	1.19	0.8203
IWGSC_chr3B-ab-k71_contigs_longerthan_200_10471018:8564-18594	IWGSC_CSS_3B_scaff_10471018:8564-18594	Traes_3B_61940A2B0	chaperone protein dnaj chloroplastic-like	Not DE			9089.58	7859.76	12536.12	8295.85	10259.02	11249.50	13361.41	10611.63	9414.37	6141.83	9227.62	3134.94	6997.34	6503.09	6189.34	2990.49	3392.13	8054.76	10517.02	4010.14	5700.84	10113.85	2338.81	9443.58	7208.82	7161.92	3678.85	5428.95	7046.05	3432.84	2406.74	5732.14	5468.74	2910.49	2849.19	2011.30	1.20	0.8116	0.3834	0.1489	0.1556	0.74	0.6269
IWGSC_chr2AL-ab-k71_contigs_longerthan_200_6375964:4382-7317	IWGSC_CSS_2AL_scaff_6375964:4382-7317	Traes_2AL_C2BC1EAE2	clpc1_orysj ame: full=chaperone protein chloroplastic ame: full=atp-dependent clp protease atp-binding subunit homolog 1 ame: full=casein lytic proteinase c1 flags: precursor	Not DE			6002.64	6394.68	7210.24	5512.47	7516.46	7889.49	7871.88	5964.13	7771.74	7675.40	6922.78	7267.97	7392.06	7445.16	7638.01	7095.18	7846.53	6611.61	6722.76	6616.97	7259.28	6706.37	6447.75	7182.79	6153.60	5847.12	6769.09	5912.27	6814.51	5171.30	5947.67	5992.29	6452.53	5859.39	6481.33	6212.45	1.16	0.9797	0.4984	0.1489	0.1096	1.18	0.7937
IWGSC_chr2BL-ab-k71_contigs_longerthan_200_7957649:6103-10304	IWGSC_CSS_2BL_scaff_7957649:6103-10304	Traes_2BL_F79009979	calreticulin-like protein	Not DE			7403.77	5937.22	5544.49	13703.70	6502.25	5831.36	5467.05	5091.69	6206.27	6042.57	6314.83	5049.87	7241.51	4482.93	7154.71	5558.61	5147.49	5680.06	5489.76	5450.83	7913.20	7893.37	5807.60	4678.12	7473.73	10411.80	5858.50	7238.25	7790.67	12999.89	7164.13	7197.83	5713.88	6377.25	6319.96	6257.96	0.70	0.8034	0.3462	0.2482	0.2655	0.72	0.6259
IWGSC_chr2BS-ab-k71_contigs_longerthan_200_5189115:7388-11170	IWGSC_CSS_2BS_scaff_5189115:7388-11170	Traes_2BS_8684E0E15	nadp-dependent glyceraldehyde-3-phosphate dehydrogenase	Not DE			8562.48	7769.06	11309.02	6601.15	9170.77	9435.75	9118.13	6714.44	6541.79	2747.46	6973.35	3123.98	7893.04	7129.45	8010.17	5564.27	5017.91	9230.76	6427.48	4915.49	4591.79	3408.42	4591.42	8949.00	9113.95	9240.66	4472.16	7086.95	7227.55	3483.70	5060.26	6792.66	6917.10	5595.08	5503.71	5282.07	1.01	1.0000	0.8848	0.5637	0.9269	0.57	0.1247
IWGSC_chr5BL-ab-k71_contigs_longerthan_200_4925465:168-5787	IWGSC_CSS_5BL_scaff_4925465:168-5787	Traes_5BL_BD895CF84	atp-dependent rna helicase	Not DE			6734.34	7472.29	7977.53	4107.95	5955.69	5917.56	5410.87	3969.64	5439.23	5532.78	5270.27	6207.78	8127.09	8697.86	7805.36	11395.78	10027.27	6741.69	4695.99	8368.64	4656.12	4486.83	8195.81	4317.39	6843.47	6065.94	9601.53	7149.99	5611.47	2992.93	7567.95	5505.20	4124.86	7848.63	9993.93	7680.22	0.81	0.7871	0.8861	0.1489	0.2517	0.85	0.8804
IWGSC_chr2AL-ab-k71_contigs_longerthan_200_6385463:9415-11542	IWGSC_CSS_2AL_scaff_6385463:9415-11542	Traes_2AL_534E2A595	aquaporin pip1-2	Not DE			9434.30	9972.59	9895.75	5641.77	7251.46	10061.36	6310.99	5820.37	9347.08	4381.14	7355.26	3942.18	8404.15	9303.91	9079.20	4499.88	6284.31	8628.35	5224.11	4076.07	3945.56	7079.88	3321.63	6774.42	9677.99	10943.62	7134.21	6865.25	7427.67	4227.91	3355.23	6590.08	4623.99	3592.01	4185.41	3260.26	0.84	0.9362	0.9657	0.7728	0.3819	0.72	0.5206
IWGSC_chr4AL_V2-ab-k71_contigs_longerthan_200_7167797:13251-15513	IWGSC_CSS_4AL_scaff_7167797:13251-15513	Traes_4AL_5BD269FF3	translationally-controlled tumor protein	Not DE			5656.80	5112.00	4720.79	5272.63	7666.50	7917.04	7434.75	8938.42	8112.65	5589.14	6271.48	7236.01	5023.77	4781.39	4821.84	4770.51	8916.12	6601.13	8790.82	6346.35	6637.06	4494.32	7842.63	8430.59	4166.79	4393.43	5061.88	4053.59	12165.37	7240.34	5330.72	6776.06	7290.85	7750.28	9348.45	6676.32	1.54	0.1018	0.0226	0.0209	0.0003	1.31	0.5915
IWGSC_chr5BL-ab-k71_contigs_longerthan_200_10923090:1-4249	IWGSC_CSS_5BL_scaff_10923090:1-4249	Traes_5BL_9988C23FC	chaperone protein chloroplastic-like	Not DE			2298.53	1801.28	2276.47	4444.52	4743.70	5643.86	4029.78	4245.41	11348.56	25813.20	9332.90	14403.54	3140.01	1810.02	3428.11	2901.03	2262.65	3681.65	3240.73	5221.54	13444.08	26024.15	5389.24	8110.70	4199.90	3020.60	1604.31	3522.99	3062.28	7274.24	6919.84	4689.33	13036.88	7087.20	4673.80	9370.31	1.72	0.2035	0.0057	0.0833	0.0319	5.63	0.0036
IWGSC_chr7BS-ab-k71_contigs_longerthan_200_3121468:468-4449	IWGSC_CSS_7BS_scaff_3121468:468-4449	Traes_7BS_3878BF050	l-ascorbate peroxidase 4	Not DE			6548.63	6579.05	8447.21	6760.06	7297.25	6901.30	7329.11	6228.14	5957.77	5568.11	5898.86	5383.18	7652.67	7454.30	7580.57	6703.40	6228.08	5811.89	6675.14	5480.35	5969.70	6594.97	5608.93	6245.81	8147.04	8950.50	7006.97	6439.72	7079.79	4143.15	6120.92	6890.08	7377.65	6029.96	6526.58	5724.06	0.98	1.0000	0.9506	0.7728	0.8420	0.80	0.7396
IWGSC_chr2BS-ab-k71_contigs_longerthan_200_5246954:14438-16768	IWGSC_CSS_2BS_scaff_5246954:14438-16768	Traes_2BS_16CA42546	29 kda ribonucleoprotein chloroplastic	Not DE			6654.27	8339.90	5593.86	3371.64	5735.50	6184.16	5129.93	4357.69	4123.16	5165.16	3515.58	4395.12	7809.55	10777.92	7889.03	12097.82	12698.20	6824.63	4339.32	8469.01	3904.27	2139.04	10478.91	3330.49	7220.96	6501.67	10040.78	8068.30	5215.89	4275.37	7201.52	4149.10	2634.70	10347.29	10431.94	7501.67	0.89	1.0000	1.0000	0.5637	0.6077	0.72	0.5006
IWGSC_chr5BL-ab-k71_contigs_longerthan_200_181122:5379-7379	IWGSC_CSS_5BL_scaff_181122:5379-7379	Traes_5BL_87B2B02B0	31 kda chloroplastic	Not DE			8332.30	10892.45	10318.88	5414.76	7104.35	7751.75	7766.25	5724.78	4645.28	4265.89	4352.67	3500.21	9006.34	10876.39	9806.03	8808.40	8013.99	6782.72	6301.53	5590.57	3832.25	2517.23	5339.84	5330.38	8669.13	10186.33	11611.90	8271.09	5908.16	3341.30	4882.03	4831.03	3048.64	4582.40	5222.80	3959.58	0.81	0.8218	0.8970	0.2482	0.2662	0.48	0.0083
IWGSC_chr4BL-ab-k71_contigs_longerthan_200_7006454:1-4512	IWGSC_CSS_4BL_scaff_7006454:1-4512	Traes_4BL_4A4FAEBDC	cell division cycle protein 48-like protein	Not DE			6018.20	5297.35	6472.57	7488.47	6117.42	6462.31	5336.70	4561.39	6827.08	6564.97	7166.37	6499.99	6969.51	5242.27	7385.74	6567.52	5959.15	5988.25	5064.30	6416.22	7481.10	7518.92	5892.74	6464.74	6432.86	7616.67	5184.69	6603.63	6712.13	8805.88	7156.65	7160.19	7971.62	6698.42	6668.31	7375.64	0.89	0.9525	1.0000	0.5637	0.3393	1.07	0.9839
IWGSC_chr5AS-ab-k95_contigs_longerthan_200_1551165:16069-18411	IWGSC_CSS_5AS_scaff_1551165:16069-18411	Traes_5AS_A90923C72	dnaj homolog mitochondrial-like	Not DE			6843.32	7515.67	9990.25	5155.17	7171.57	7031.94	7572.97	5870.44	6321.10	5225.73	6354.05	4531.18	8399.09	9167.88	10174.44	7579.82	7352.68	6694.55	6588.35	5828.72	5085.34	3930.77	5781.32	6595.19	8235.34	8812.55	6415.03	7114.27	6450.34	3545.58	5859.18	5582.69	4746.97	4977.33	6295.19	5104.39	0.94	1.0000	1.0000	1.0000	0.7029	0.76	0.6335
IWGSC_chr1AL_v2-ab-k71_contigs_longerthan_200_3883760:4814-8523	IWGSC_CSS_1AL_scaff_3883760:4814-8523	Traes_1AL_3D34ABA52	af433653_1 small ras-related gtp-binding protein	Not DE			9007.29	8611.03	10634.82	8396.53	5733.56	6160.16	4787.18	4482.49	5159.33	5210.59	5471.54	6520.08	10070.30	8484.68	10862.56	6562.99	7069.09	5760.38	4924.59	5888.75	5955.30	5292.83	4876.28	3661.73	8978.19	10357.57	5974.68	7284.48	5279.88	5708.69	5556.31	5433.24	5215.55	5547.44	5454.18	5307.45	0.58	0.0219	0.0648	0.0209	0.0008	0.61	0.1396
IWGSC_chr2AS-ab-k71_contigs_longerthan_200_5271979:23909-25325	IWGSC_CSS_2AS_scaff_5271979:23909-25325	Traes_2AS_70A307642	(+)-delta-cadinene synthase isozyme c2	Up_Down			5886.99	4638.76	6125.60	3993.46	13013.27	13048.14	12180.35	7242.84	14043.50	4475.35	11436.46	4764.96	6115.56	5092.03	6607.71	4450.06	6132.73	9110.28	5915.23	5533.49	6537.20	5089.69	5625.75	9060.17	5114.94	3876.84	2113.27	4069.35	8085.03	2581.84	5639.82	6979.75	5512.94	5021.13	4637.08	5245.31	2.20	0.0055	0.0000	0.0209	0.0057	1.68	0.5347
IWGSC_chr2AL-ab-k71_contigs_longerthan_200_6433990:1380-4715	IWGSC_CSS_2AL_scaff_6433990:1380-4715	Traes_2AL_FD91EC97F	immutans protein	Not DE			6265.07	5630.59	6393.59	7458.86	8255.93	8283.16	7699.95	7302.01	7047.77	4362.63	5085.51	5377.70	8116.97	6727.44	9137.89	8825.39	6966.40	6584.54	8033.03	6546.11	3800.56	2471.36	6949.15	5668.42	6481.43	5847.12	5730.16	8095.62	8166.48	5312.01	6005.01	6369.78	4684.27	5349.21	6320.81	5609.41	1.22	0.8528	0.3846	0.0433	0.0205	0.85	0.8224
IWGSC_chr4AS_v2-ab-k71_contigs_longerthan_200_5967123:6098-11354	IWGSC_CSS_4AS_scaff_5967123:6098-11354	Traes_4AS_73EAE6633	lrr receptor-like serine threonine-protein kinase	Not DE			7176.92	5683.83	3606.53	9975.75	5327.29	4397.07	4507.37	4516.25	6896.16	7660.26	6105.30	4328.46	6233.21	4808.80	4989.19	6463.34	4481.28	7715.14	6377.74	7397.35	7162.30	8397.94	3974.40	9181.54	8110.61	8249.34	5328.53	7130.03	5480.00	9576.36	7352.33	6955.39	9688.44	5792.54	4472.29	7162.95	0.71	0.7347	0.3946	0.2482	0.2169	0.95	0.9754
IWGSC_chr2BS-ab-k71_contigs_longerthan_200_5174443:1883-5407	IWGSC_CSS_2BS_scaff_5174443:1883-5407	Traes_2BS_7AA593074	atp-dependent clp protease adaptor protein containing protein	Not DE			7258.10	9004.42	11042.44	5647.69	6973.80	7297.64	8032.58	6167.83	5379.13	5642.14	5657.33	4578.67	8085.34	9284.62	8640.85	5567.67	6434.66	7123.21	7827.70	5887.76	4635.00	4357.64	4840.54	6840.22	8466.03	8469.10	6860.92	6124.51	6446.85	3324.35	4898.23	5194.13	5002.56	5276.22	5788.88	4335.06	0.86	0.9800	1.0000	0.5637	0.4029	0.65	0.2508
IWGSC_chr3B-ab-k71_contigs_longerthan_200_10671071:1-4089	IWGSC_CSS_3B_scaff_10671071:1-4089	Traes_3B_419D2C330	predicted protein	Not DE			8896.09	8753.01	11677.15	5943.80	8638.82	8180.08	8960.80	7749.24	6784.91	4180.92	7325.32	3555.91	6190.20	7127.41	5662.32	7108.77	6665.70	7563.23	9019.43	4899.75	4157.76	3733.25	3844.05	7214.56	6692.25	7256.10	8042.58	6833.73	8288.64	2964.96	3912.35	6632.15	4013.14	4809.06	4771.13	3417.81	0.95	1.0000	0.9768	0.5637	0.7569	0.62	0.2093
IWGSC_chr3B-ab-k71_contigs_longerthan_200_10421172:4450-7602	IWGSC_CSS_3B_scaff_10421172:4450-7602	Traes_3B_32F0CD99C	chaperone protein dnaj	Not DE			10956.64	10555.27	12333.01	8112.27	8480.98	9036.74	9239.49	6409.84	6119.25	3849.48	5648.04	3607.05	10137.35	9344.52	9786.05	5364.98	4557.07	7690.70	7606.50	4620.27	3433.76	4062.76	2941.12	5650.27	9181.28	9529.88	5979.10	7230.90	5645.21	3454.03	3115.92	4856.49	3586.35	3023.43	2765.51	2979.31	0.79	0.6559	0.8202	0.1489	0.0897	0.46	0.0038
IWGSC_chr2BS-ab-k71_contigs_longerthan_200_5230513:1435-11869	IWGSC_CSS_2BS_scaff_5230513:1435-11869	Traes_2BS_D4C361AF4	exonuclease 3 -5 domain-containing protein 2	Not DE			10041.46	12861.34	13211.72	6291.23	6531.48	8930.99	8496.69	5570.01	5537.92	4431.61	4902.82	3631.70	8201.73	9953.61	10075.78	7097.45	5866.25	7654.03	6497.33	5230.40	2913.32	2883.25	3715.81	6054.10	8607.32	10188.23	8756.22	7538.75	5149.57	3461.66	3372.67	4138.03	3018.90	3454.47	3613.35	2867.28	0.70	0.5516	0.4787	0.1489	0.1234	0.44	0.0065
IWGSC_chr2BL-ab-k71_contigs_longerthan_200_8051245:3288-5687	IWGSC_CSS_2BL_scaff_8051245:3288-5687	Traes_2BL_52F8DB0D8	hypothetical protein F775_01097	Not DE			8365.66	6415.39	6259.60	7040.37	6538.30	6185.05	5687.31	5309.80	7406.62	3717.40	6507.84	3819.82	8105.58	7181.22	7410.72	5485.01	6814.83	6354.93	6010.48	5884.81	5673.00	5379.89	5858.06	5922.51	8665.82	9111.28	5195.76	6247.44	6361.92	7649.73	6391.38	6063.14	6719.38	6729.92	5738.51	6525.78	0.84	0.8643	0.9378	0.1489	0.1077	0.76	0.5456
IWGSC_chr7AL-ab-k71_contigs_longerthan_200_4455953:718-2454	IWGSC_CSS_7AL_scaff_4455953:718-2454	Traes_7AL_364A6E96F	hmg1 2-like protein	Not DE			7452.70	6815.67	5265.22	6914.03	6177.82	7590.01	5596.29	6373.81	8938.00	4970.00	8799.27	6910.01	5155.34	5461.54	4628.27	5223.44	5849.14	8707.80	5869.72	6789.18	6974.10	7463.69	8189.50	7214.56	4783.80	3565.74	2880.02	5218.81	6010.55	6004.51	5712.11	5566.09	7189.57	9392.24	7337.71	7475.41	0.97	1.0000	0.9794	0.7728	0.8274	1.12	0.9613
IWGSC_chr2BL-ab-k71_contigs_longerthan_200_8083480:2634-6421	IWGSC_CSS_2BL_scaff_8083480:2634-6421	N/A	predicted protein	Not DE			7158.01	7019.76	7232.81	6536.00	7609.99	7965.91	8431.51	8716.90	9200.85	8492.24	7071.41	8098.05	7193.44	8015.68	6944.90	5112.47	4209.91	5130.04	7672.12	5009.96	6228.96	6816.83	4634.52	6886.72	7425.16	6879.36	4808.51	5993.17	5086.74	3858.35	4619.04	5236.20	5636.72	4216.67	4210.17	4924.97	1.17	0.8916	0.4750	0.0209	0.0034	1.18	0.8100
IWGSC_chr5BL-ab-k71_contigs_longerthan_200_10919856:7134-9548	IWGSC_CSS_5BL_scaff_10919856:7134-9548	Traes_5BL_CEA21A155	ferritin 1a	Not DE			14268.21	11158.65	1864.62	4532.37	4069.51	10490.59	1438.40	3413.55	9134.47	15076.56	4885.27	7289.89	7473.03	8790.24	5141.55	7634.17	5090.04	2997.18	2171.77	6616.97	5462.71	6775.64	5032.90	2782.59	3427.25	7297.96	4695.65	6785.40	1291.46	17346.46	7992.96	2982.31	4481.73	6978.10	5049.48	6390.12	0.61	0.9501	0.1208	0.2482	0.4116	1.14	1.0000
IWGSC_chr5BS-ab-k71_contigs_longerthan_200_2055544:1-3646	IWGSC_CSS_5BS_scaff_2055544:1-3646	Traes_5BS_1D48196EC	adp-ribosylation factor	Not DE			6677.63	5275.66	4922.48	4674.50	5222.07	4868.06	4925.41	6411.36	4412.03	4127.08	6453.14	4903.76	5644.94	6328.49	5869.63	6227.82	7036.08	6450.09	7182.10	6675.03	7595.36	6783.13	7848.93	6805.05	5561.97	6269.53	6628.57	4730.24	8375.91	7987.93	6435.00	7102.63	8072.90	8019.97	8451.08	6307.85	0.99	1.0000	0.9090	0.7728	0.9943	0.92	0.9578
IWGSC_chr2AL-ab-k71_contigs_longerthan_200_6368797:1568-4233	IWGSC_CSS_2AL_scaff_6368797:1568-4233	Traes_2AL_2E2DFB904	predicted protein	Not DE			8906.10	12487.67	11287.86	5689.15	6923.13	9001.20	8044.94	5163.00	5476.02	4798.39	4773.80	5051.69	8301.67	10115.02	9140.39	7430.35	6433.44	6490.25	5494.00	5265.82	3241.71	2733.47	3978.60	5897.56	8672.44	8707.90	8802.69	7607.04	4980.87	3148.89	3545.92	4070.51	3158.75	4670.76	4227.25	3533.34	0.76	0.7447	0.7303	0.2482	0.2324	0.52	0.0385
IWGSC_chr7AL-ab-k71_contigs_longerthan_200_4554904:83-2034	IWGSC_CSS_7AL_scaff_4554904:83-2034	N/A	hypothetical protein TRIUR3_33886	Not DE			9334.22	10753.44	10833.70	6432.37	7085.84	7601.56	7740.41	6090.07	5564.83	4259.16	4493.04	4020.72	8977.25	9658.20	9277.76	6729.44	6871.06	6773.99	6147.01	5436.07	3350.22	2730.66	4413.78	5988.31	7921.86	8254.09	8497.32	7814.03	5998.91	3661.70	4245.13	4942.84	3284.14	4252.78	4109.42	3479.07	0.76	0.5855	0.7457	0.1489	0.0892	0.49	0.0114
IWGSC_chr6AL-ab-k71_contigs_longerthan_200_5777106:21206-31350	IWGSC_CSS_6AL_scaff_5777106:21206-31350	Traes_6AL_E0594BF4C	protein kiaa0664 homolog	Not DE			6743.23	6754.54	11097.45	4369.51	9675.43	6479.19	10547.54	7070.63	5801.67	2718.86	7131.28	2456.45	7327.54	7161.93	7795.37	6589.03	6085.06	7707.28	8220.36	4793.46	4251.87	3652.74	4097.38	9895.06	7580.80	7748.91	6346.43	6259.00	8199.06	1614.71	4707.54	7733.63	5770.14	3497.50	4962.39	3384.55	1.17	0.9981	0.4335	0.5637	0.4809	0.63	0.5462
IWGSC_chr2BL-ab-k71_contigs_longerthan_200_8090044:3635-9241	IWGSC_CSS_2BL_scaff_8090044:3635-9241	Traes_2BL_C80835336	beta-glucosidase 16	Up_Flat			2931.26	3330.44	2629.09	1672.99	7468.72	9796.55	7580.83	8964.98	12977.73	11358.31	12892.86	8771.06	2308.83	5016.90	2106.82	2922.55	6620.47	6781.85	7449.86	3934.36	11682.07	3588.15	7324.41	10967.03	1836.70	1650.63	3484.12	1907.01	7703.41	2844.60	5920.25	6999.68	8796.27	8330.38	8549.27	6955.52	3.20	0.0000	0.0000	0.0209	0.0001	4.35	0.0000
IWGSC_chr2AL-ab-k71_contigs_longerthan_200_6319065:4664-6368	IWGSC_CSS_2AL_scaff_6319065:4664-6368	N/A	hypothetical protein F775_02917	Not DE			10943.30	11061.05	5808.25	8879.18	6785.76	8641.29	7406.65	6386.32	5362.98	2871.12	4515.75	6529.21	8820.37	9682.56	6189.34	5637.87	7792.74	10528.11	7297.46	6281.40	1631.42	1839.48	4926.74	4764.33	9251.93	5849.98	4995.49	8673.50	6048.94	5979.93	3089.75	4819.96	2425.73	4388.78	5659.10	3816.04	0.80	0.6713	0.8029	0.2482	0.2197	0.53	0.0258
IWGSC_chr3B-ab-k71_contigs_longerthan_200_10534393:17136-19830	IWGSC_CSS_3B_scaff_10534393:17136-19830	Traes_3B_27651E1AC	serine threonine-protein kinase-like protein acr4	Not DE			8387.90	9537.80	9668.66	5894.45	7551.54	8329.37	8203.39	6315.77	6357.88	5162.64	4744.89	4866.32	7703.28	8738.47	7701.71	6487.12	7446.80	7194.80	6871.99	5846.43	3371.34	2880.44	4969.83	6715.44	6904.18	6606.32	7292.42	6441.82	6457.32	3645.60	4189.05	5054.64	3577.51	4889.74	4609.76	4046.23	0.91	1.0000	1.0000	0.3865	0.4844	0.63	0.1954
IWGSC_chr4BS-ab-k71_contigs_longerthan_200_4935065:2258-7828	IWGSC_CSS_4BS_scaff_4935065:2258-7828	Traes_4BS_D4D9B5E3E	af310160_1 sucrose-phosphate synthase	Not DE			8505.77	8710.61	13014.26	5494.71	8320.23	9596.60	8995.64	6732.27	5356.70	3929.39	5422.00	4919.28	6267.37	6712.22	7194.67	5962.85	4785.66	8261.67	7128.12	5022.76	2537.87	4375.43	2873.84	7652.42	8945.07	11256.62	4964.51	5712.64	4962.25	2661.51	4511.86	5084.53	4128.88	5447.56	5032.40	3982.34	0.94	1.0000	0.9899	1.0000	0.7907	0.55	0.1316
IWGSC_chr2AS-ab-k71_contigs_longerthan_200_5304537:3394-10505	IWGSC_CSS_2AS_scaff_5304537:3394-10505	Traes_2AS_06B305ADA	zeta-carotene desaturase	Not DE			7094.63	6510.04	7686.97	6389.93	6949.44	7952.58	7428.00	5874.61	7976.29	7117.66	7226.24	7335.55	7366.76	6768.05	7288.33	5954.93	5572.88	5725.46	5359.58	5974.36	4857.77	6052.96	5282.03	5755.76	7428.47	6983.06	5106.14	6055.17	5096.05	4217.74	5239.74	5381.22	4768.67	5154.82	5036.67	5525.38	1.02	1.0000	0.8781	0.7728	0.7547	1.07	0.9635
IWGSC_chr3AL-ab-k71_contigs_longerthan_200_4430031:1-846	N/A	N/A	thiazole biosynthetic enzyme 1- chloroplastic	Not DE			8981.71	11921.75	4155.20	4853.15	3808.41	6988.39	3100.43	3005.40	5118.96	10203.30	4357.83	10698.78	5867.60	7637.02	7771.64	9620.28	9529.76	6062.46	3763.56	8890.20	3280.12	2930.99	5170.60	2666.89	5848.96	5262.03	11760.16	6301.03	3830.18	5276.41	6159.56	3640.98	2685.34	7246.25	7400.89	6445.26	0.57	0.6186	0.0464	0.0833	0.1681	1.02	1.0000
IWGSC_chr5BL-ab-k71_contigs_longerthan_200_10833560:1888-4215	IWGSC_CSS_5BL_scaff_10833560:1888-4215	Traes_5BL_2D977C074	predicted protein	Not DE			5649.02	4392.28	6726.46	7888.21	5698.48	5898.01	5778.33	5122.41	7327.67	8106.11	6497.52	4309.28	5011.11	4264.67	5007.92	3939.38	4304.04	7038.53	6206.28	4989.30	9124.04	8963.35	4091.07	8804.93	6755.16	6702.41	3893.50	5062.26	5383.43	8451.58	5513.94	5342.47	8408.87	8849.02	5540.42	5961.25	0.91	1.0000	1.0000	0.7728	0.5359	1.06	0.9751
IWGSC_chr2AS-ab-k71_contigs_longerthan_200_5275261:8051-10329	IWGSC_CSS_2AS_scaff_5275261:8051-10329	Traes_2AS_45C8795D8	29 kda ribonucleoprotein chloroplastic	Not DE			5778.01	7909.06	4626.29	2547.48	4534.23	5226.19	4153.39	3707.91	3590.27	5211.43	3066.58	4891.89	6468.53	10514.99	6898.69	12495.27	13064.91	6315.64	4088.48	9047.65	3460.64	1948.07	10909.88	3021.95	5521.13	5317.21	10569.65	6778.04	4755.15	3807.49	7478.21	3718.47	2433.76	9273.14	10283.37	7524.43	0.84	0.9939	0.9816	0.3865	0.5284	0.80	0.8331
IWGSC_chr2AL-ab-k71_contigs_longerthan_200_6339677:9928-13104	IWGSC_CSS_2AL_scaff_6339677:9928-13104	Traes_2AL_C6F2FA817	thioredoxin peroxidase	Not DE			8188.85	9376.11	9805.48	6036.58	6856.88	6672.92	7702.20	5618.57	3766.11	3639.17	3791.17	3928.49	8473.73	10167.81	9530.03	8579.67	7523.82	6265.01	6111.03	5466.58	2655.02	2068.83	4321.28	4859.62	8039.97	8834.43	10547.52	8083.01	5150.73	4137.21	3993.37	4328.44	2472.34	4172.11	4332.27	3196.37	0.80	0.7402	0.8700	0.1489	0.1336	0.45	0.0034
IWGSC_chr4AL_V2-ab-k71_contigs_longerthan_200_5518296:1811-4798	IWGSC_CSS_4AL_scaff_5518296:1811-4798	Traes_4AL_6B5C89E7C	14-3-3 protein homologue	Not DE			5928.13	5189.89	6045.21	6930.81	5571.83	5615.42	5626.63	4995.72	5770.27	6081.27	6261.15	5257.16	5990.31	5795.53	5877.12	6073.82	5621.78	5831.10	5593.48	5279.60	6137.74	6771.90	6028.34	6056.37	5994.66	6692.89	5818.67	6280.01	6259.53	7677.70	6877.46	6128.45	7250.66	6318.09	6419.85	6449.63	0.91	1.0000	1.0000	0.1489	0.2307	0.97	1.0000
IWGSC_chr5AL-ab-k95_contigs_longerthan_200_2781953:3409-5842	IWGSC_CSS_5AL_scaff_2781953:3409-5842	Traes_5AL_13E38EF75	peroxisomal membrane protein 11-1	Not DE			7253.65	7887.37	8142.55	4972.58	7131.63	8811.03	8760.77	7056.21	6937.42	4956.54	6463.46	4811.53	5975.13	7095.94	6465.34	4845.24	5680.45	6333.10	7221.26	5144.78	4731.98	4525.21	5024.49	6750.60	6477.01	7351.24	5916.04	4871.03	6480.59	3236.20	4820.96	5723.28	4777.51	5439.87	5865.72	4470.72	1.12	1.0000	0.5826	0.5637	0.3199	0.82	0.7746
IWGSC_chr6AS-ab-k71_contigs_longerthan_200_4399656:22657-29771	IWGSC_CSS_6AS_scaff_4399656:22657-29771	Traes_6AS_674971763	hypothetical protein F775_30261	Not DE			7778.52	8842.72	8536.07	4411.95	6967.95	6957.29	7622.41	6002.07	5257.12	4744.55	4610.71	4827.97	7073.25	8190.28	7379.50	7417.90	7483.48	6156.75	6095.15	5498.07	4060.78	3194.04	5631.01	4561.28	7254.07	6841.31	9447.73	7141.59	5806.94	2051.23	5415.47	5332.51	3120.97	4714.56	5575.43	4350.81	0.93	1.0000	1.0000	0.2482	0.6793	0.66	0.2687
IWGSC_chr4AS_v2-ab-k71_contigs_longerthan_200_5934783:2858-11945	IWGSC_CSS_4AS_scaff_5934783:2858-11945	Traes_4AS_35D130735	heat stress transcription factor a-2d	Not DE			6025.99	5562.57	7922.52	5651.64	7208.59	6333.45	6493.04	6019.52	6315.72	4154.00	6424.24	4512.01	7416.10	6597.50	7777.89	5213.25	5638.89	5534.26	5554.32	4567.13	7124.85	7958.90	4667.10	5027.50	6911.90	8329.25	4733.27	6132.92	6235.10	4403.36	5067.74	6211.48	6502.36	5758.74	4850.54	4953.85	1.04	1.0000	0.8246	0.2482	0.6672	0.85	0.8555
IWGSC_chr1AL_v2-ab-k71_contigs_longerthan_200_3934962:3531-6912	IWGSC_CSS_1AL_scaff_3934962:3531-6912	Traes_1AL_D2049E4A2	cytosolic malate dehydrogenase	Not DE			5564.50	5323.97	6362.56	6547.85	5505.58	5250.18	5408.62	4974.09	5339.65	4194.38	7487.37	4016.15	5570.29	4777.33	6977.37	6148.56	4764.88	5688.79	4966.93	4698.01	5756.54	4767.66	5661.49	8353.46	6372.15	8177.03	6363.03	5799.85	7288.05	7070.81	6501.06	7045.06	7911.34	6058.39	5942.57	6020.77	0.89	0.9948	1.0000	0.0833	0.1003	0.88	0.8837
IWGSC_chr2AS-ab-k71_contigs_longerthan_200_5293642:1-1798	IWGSC_CSS_2AS_scaff_5293642:1-1798	Traes_2AS_67F19428A	tetratricopeptide repeat containing protein	Not DE			8368.99	9009.34	10641.88	6285.30	7253.41	8737.27	7831.43	5528.29	6393.77	5195.45	5243.43	4627.98	7931.00	7886.75	8339.87	5522.38	4986.13	6662.24	5741.66	4941.08	4072.30	4110.51	3546.58	5610.56	7613.91	8184.64	5867.35	6712.90	4964.58	3164.15	3919.83	4391.54	3853.19	3883.21	3820.83	3640.99	0.86	0.8928	0.9844	0.2482	0.3239	0.63	0.1894
IWGSC_chr4BS-ab-k71_contigs_longerthan_200_4879731:358-2446	IWGSC_CSS_4BS_scaff_4879731:358-2446	Traes_4BS_6F7537312	predicted protein	Not DE			2652.15	2227.20	6734.92	8503.12	8851.21	10581.23	9419.29	7864.93	13067.44	6056.87	10017.23	2467.40	4712.55	2880.00	5818.43	1397.30	1070.81	8988.05	6754.52	3174.65	7684.66	13845.22	2406.08	13314.03	5301.48	5646.39	776.71	4192.28	4842.41	5100.95	3671.80	5580.48	10512.29	2588.55	1767.40	3817.79	1.83	0.2485	0.0017	0.0433	0.0452	1.57	0.7338
IWGSC_chr5BL-ab-k71_contigs_longerthan_200_10801807:10479-11898	IWGSC_CSS_5BL_scaff_10801807:10479-11898	Traes_5BL_8E1A52A4F	ribulose- -bisphosphate carboxylase oxygenase small subunit	Not DE			9230.80	11005.83	12493.80	4560.00	5961.53	5483.90	7547.12	5487.32	3929.38	1516.74	4334.09	2563.29	8228.30	10791.12	9186.60	8021.43	6142.51	5753.40	5954.39	5358.33	2862.42	2154.01	5173.76	5883.95	10194.56	9015.19	7213.87	7102.71	4805.18	1779.15	3492.33	4445.78	3580.72	4530.92	4686.60	3579.73	0.66	0.6464	0.3415	0.2482	0.1230	0.33	0.0086
IWGSC_chr1BL-ab-k71_contigs_longerthan_200_3790684:15553-18288	IWGSC_CSS_1BL_scaff_3790684:15553-18288	Traes_1BL_6357FA4B9	plastid-lipid-associated protein chloroplastic	Not DE			8949.46	8355.68	10261.05	8101.41	6046.29	6845.32	6534.62	4826.16	5167.41	5078.52	4472.40	4399.69	9000.02	7461.40	7870.30	6112.32	5433.53	6650.02	5635.82	5383.91	2932.52	3036.78	3565.50	4946.96	9005.78	7943.95	7518.13	7725.77	4702.79	4850.06	4584.14	4391.54	3361.30	4808.30	4193.95	3820.42	0.68	0.1895	0.3622	0.0209	0.0043	0.54	0.0374
IWGSC_chr4BS-ab-k71_contigs_longerthan_200_4959908:1720-11693	IWGSC_CSS_4BS_scaff_4959908:1720-11693	Traes_4BS_48D46342F	phosphoglucomutase	Not DE			6723.22	6455.81	8729.30	6681.10	6524.66	6345.89	6616.65	5019.23	5033.74	3654.31	5828.67	4303.80	6915.11	5934.61	7809.11	6459.95	5316.18	7182.58	5813.62	5899.57	4796.31	4098.34	4496.82	6533.94	6985.86	7860.22	6002.34	6032.05	6021.02	5830.75	5309.53	5839.52	5690.57	4745.29	5185.23	4892.58	0.86	0.9158	0.9761	0.0833	0.1686	0.66	0.2531
IWGSC_chr7BL-ab-k71_contigs_longerthan_200_6733535:6531-15529	IWGSC_CSS_7BL_scaff_6733535:6531-15529	N/A	disease resistance protein rga3	Not DE			6961.19	6142.29	3476.77	7581.25	4476.75	3860.32	4943.39	5392.87	6266.38	5127.31	5962.86	8952.79	4667.00	6226.97	3664.15	6870.98	6236.64	6810.66	7989.63	8008.46	3815.93	3141.62	7396.94	6781.23	3782.67	2730.43	5450.23	5815.61	10224.68	7772.64	6112.19	6674.21	6827.88	5430.65	5573.72	6364.74	0.77	0.7913	0.7090	0.2482	0.2140	1.09	1.0000
IWGSC_chr4BS-ab-k71_contigs_longerthan_200_4917938:6574-10467	IWGSC_CSS_4BS_scaff_4917938:6574-10467	Traes_4BS_42361CB8D	protein disulfide isomerase	Not DE			4331.28	3471.43	4221.49	13249.67	5631.26	4586.35	4670.31	4705.15	4061.26	4245.70	5496.32	3575.09	5065.51	3025.17	6123.15	5036.61	3993.55	6058.09	5032.55	4970.60	6886.72	5553.07	5405.01	4469.39	5978.10	10114.97	4433.43	6649.86	7788.35	15028.23	7597.87	7211.12	5607.79	6537.84	6134.68	6200.19	0.78	1.0000	0.5986	0.2482	0.5710	0.69	0.7857
IWGSC_chr3AL-ab-k71_contigs_longerthan_200_4332102:492-3349	IWGSC_CSS_3AL_scaff_4332102:492-3349	Traes_3AL_3D5C860FD	isocitrate dehydrogenase	Up_Up_HD_vs_22DAA_only			4333.51	4265.09	2912.59	4504.73	5114.90	6154.83	4305.09	5980.82	7110.57	9995.52	7886.83	9160.08	4951.65	6174.18	8329.88	5623.15	5264.84	4013.41	5254.81	6569.73	7532.95	8601.08	7361.20	3569.84	4233.02	4223.13	5382.74	4693.46	5861.62	5583.25	5604.92	5511.84	6737.86	5970.80	6667.46	6176.56	1.35	0.5063	0.1593	0.0833	0.0505	2.13	0.0061
IWGSC_chr7AL-ab-k71_contigs_longerthan_200_4369808:1-4999	IWGSC_CSS_7AL_scaff_4369808:1-4999	Traes_7AL_628860F14	protein cbby	Not DE			9236.36	10157.94	10615.08	5491.74	6598.70	7013.27	8423.65	5667.12	4722.44	4238.97	4216.42	3977.80	7856.35	9213.56	8944.32	6039.85	6487.23	6506.84	6821.19	5828.72	2510.02	1653.19	4070.05	5651.40	7820.32	7796.48	7587.84	5974.26	5172.84	3062.44	3797.69	4178.99	2590.50	3771.03	3975.37	3190.25	0.78	0.7123	0.8123	0.2482	0.1856	0.48	0.0099
IWGSC_chr7AL-ab-k71_contigs_longerthan_200_4391845:396-2772	N/A	N/A	#N/A	Not DE			5469.98	4637.77	4366.77	7439.12	5474.40	4085.15	4488.27	5042.75	5123.45	6060.23	6179.61	4231.66	6180.08	5696.04	5232.71	5398.95	4477.62	4618.43	5757.53	5849.38	7400.44	9332.19	6342.64	5864.66	5577.43	6424.61	5495.60	5347.00	5420.66	7158.12	6553.41	6178.27	8971.49	5679.60	5346.60	7200.59	0.87	0.9646	0.9737	0.5637	0.4119	0.99	1.0000
IWGSC_chr3AL-ab-k71_contigs_longerthan_200_1212408:1-4037	IWGSC_CSS_3AL_scaff_1212408:1-4037	Traes_3AL_945AEAD5B	Calreticulin-3	Not DE			7110.20	4622.98	4242.65	14685.78	4498.19	2941.45	3587.02	4064.85	4120.47	5468.85	2942.72	3239.95	7328.80	3495.18	6846.24	6557.33	3562.05	4861.14	4990.21	5825.77	5544.33	4683.41	4172.01	5001.41	8556.54	11061.59	5563.09	8132.39	5525.38	11613.19	6949.75	5507.42	7101.96	4761.43	3731.18	6121.42	0.49	0.7089	0.0017	0.0433	0.1691	0.51	0.4796
IWGSC_chr2AL-ab-k71_contigs_longerthan_200_6367515:4692-7654	IWGSC_CSS_2AL_scaff_6367515:4692-7654	Traes_2AL_3B445E81F	phosphoglycolate phosphatase-like	Not DE			8829.37	9227.23	10641.88	6682.08	6584.09	6699.58	6623.40	4565.18	4839.06	3623.19	4305.19	3720.28	8736.87	8341.54	8424.79	7040.83	5871.14	6027.54	4876.97	4947.97	2950.76	2214.86	3709.51	4447.84	9564.30	8983.79	6930.63	7665.88	4713.26	3077.69	3832.58	4371.61	2900.75	4514.79	4065.88	3694.38	0.69	0.2138	0.4359	0.0209	0.0290	0.47	0.0054
IWGSC_chr3B-ab-k71_contigs_longerthan_200_10451600:1-1214	IWGSC_CSS_3B_scaff_10451600:1-1214	Traes_3B_3BFEBBE14	alliin partial	Not DE			6982.32	8322.16	2882.97	4199.74	4430.96	7338.52	4904.05	5310.56	6968.82	9258.60	6314.83	9350.02	4769.48	7740.57	4494.64	5136.25	6011.72	4511.05	4998.68	7299.92	6605.37	4902.46	6519.23	4805.17	4914.05	4242.16	6232.47	3623.85	4644.62	5272.17	5704.63	4756.86	4702.76	6308.10	7149.01	6513.53	0.98	1.0000	0.9469	0.7728	0.9593	1.42	0.5146
IWGSC_chr5BS-ab-k71_contigs_longerthan_200_2240352:3752-8721	IWGSC_CSS_5BS_scaff_2240352:3752-8721	Traes_5BS_2A3494CEF	elongation factor ts	Not DE			7089.07	8906.81	9031.14	3981.61	6496.41	6463.20	7252.70	4068.64	4665.02	3886.49	4151.40	3673.71	8072.69	9393.24	9490.07	8711.02	7714.51	5725.46	4896.02	4976.50	2879.71	2453.57	4124.71	4866.42	8241.96	8736.44	9802.90	6894.67	5639.40	2386.89	4478.20	4378.26	2464.31	3686.51	4847.97	3544.72	0.84	0.9279	0.9615	0.3865	0.4327	0.56	0.1014
IWGSC_chr3B-ab-k71_contigs_longerthan_200_10594985:1887-5097	IWGSC_CSS_3B_scaff_10594985:1887-5097	Traes_3B_7036B2F0B	seed imbibition protein	Up_Down			5865.86	7368.77	2512.02	4100.05	7685.98	6644.48	7514.53	8754.07	2554.10	3646.74	2054.02	3652.71	3595.45	5473.72	4156.20	6831.35	6895.51	6079.05	9697.84	5048.34	3874.50	6527.57	4571.45	4082.58	3866.56	3622.82	10200.10	4519.05	9288.08	9189.85	5471.56	5752.07	4898.88	7989.24	8359.72	4999.36	1.54	0.3570	0.0201	0.0433	0.0542	0.60	0.3395
IWGSC_chr7AL-ab-k71_contigs_longerthan_200_4541483:4730-5355	IWGSC_CSS_7AL_scaff_4541483:4730-5355	Traes_7AL_6BDC0C3EA	thiazole biosynthetic enzyme 1- chloroplastic	Not DE			7876.37	11266.12	2636.14	3776.31	3521.97	6009.09	2647.56	3685.53	4375.25	8313.89	3483.58	11116.10	5913.14	10869.28	7109.75	9845.62	10016.27	4293.66	3404.78	8429.65	2831.70	2014.53	7323.36	2024.84	4887.56	3985.29	11627.38	5453.12	3477.65	4084.66	5314.52	3087.47	2268.19	6664.61	7347.95	6029.52	0.62	0.8671	0.1703	0.3865	0.2979	1.07	1.0000
IWGSC_chr6BL-ab-k71_contigs_longerthan_200_2085254:1-3080	IWGSC_CSS_6BL_scaff_2085254:1-3080	Traes_6BL_53A305F99	carrier mitochondrial	Not DE			5715.74	5558.62	6945.08	7853.67	4908.35	4225.56	4001.68	3828.91	3788.53	2882.06	4977.13	2874.68	8667.29	6423.91	8583.40	7942.17	6396.77	5868.64	4281.11	5303.22	5923.61	4767.66	4828.98	4932.21	7751.88	9108.42	5490.06	7846.60	5300.82	6522.40	6347.76	5255.01	5734.78	5299.27	5435.40	5429.11	0.65	0.1248	0.2272	0.0209	0.0101	0.56	0.0417
IWGSC_chr7BS-ab-k71_contigs_longerthan_200_3144738:1556-2582	IWGSC_CSS_7BS_scaff_3144738:1556-2582	Traes_7BS_05CBA8DD3	predicted protein	Flat_Down			9762.34	11501.75	12569.97	5412.78	5993.68	5914.01	6259.30	4366.79	3191.95	1698.45	2968.53	1708.55	9521.24	10531.24	9456.35	7275.22	6204.86	5489.74	4809.23	4670.45	2602.20	1637.27	3586.52	3970.27	10463.88	11104.40	7937.47	8345.68	4509.66	2299.58	3514.76	4022.90	2400.01	3725.70	3572.37	2709.74	0.57	0.2004	0.0758	0.1489	0.0418	0.24	0.0000
IWGSC_chr3B-ab-k71_contigs_longerthan_200_10457438:4050-9793	IWGSC_CSS_3B_scaff_10457438:4050-9793	Traes_3B_B5696416B	vacuolar processing enzyme 4	Up_Flat			2198.45	2272.55	2637.55	2723.17	6077.47	9234.03	6723.41	4417.24	10176.92	8663.01	8907.64	9571.92	2609.93	2674.94	3720.35	3581.56	3073.09	4681.29	3758.27	4322.09	8826.37	10595.01	6584.40	9110.08	2922.82	2607.71	1625.33	2363.02	5061.15	5268.78	5030.35	4589.70	10011.55	9766.42	8194.94	10942.24	2.69	0.0056	0.0000	0.0209	0.0065	3.80	0.0000
IWGSC_chr5BL-ab-k71_contigs_longerthan_200_10926818:1919-7450	IWGSC_CSS_5BL_scaff_10926818:1919-7450	Traes_5BL_5A648D29D	protein transparent testa 12-like	Not DE			5351.00	4867.49	7969.07	4459.33	5926.46	6877.31	6151.42	4770.40	6430.55	4430.77	8781.72	2874.68	5442.52	5242.27	6130.64	3757.07	3508.26	6277.23	6414.78	4199.08	10270.54	11397.27	2494.38	8871.86	6771.72	8137.07	2712.95	4737.59	5189.13	3700.69	4450.78	5371.25	7758.63	5343.83	4393.74	3969.21	1.05	1.0000	0.7880	0.5637	0.7351	0.99	1.0000
IWGSC_chr2AL-ab-k71_contigs_longerthan_200_6407556:6879-10893	IWGSC_CSS_2AL_scaff_6407556:6879-10893	Traes_2AL_0148EBBA0	hypothetical protein TRIUR3_01396	Not DE			7421.56	7953.42	9416.19	6939.69	7315.76	8540.87	7635.90	5803.30	6191.02	6245.31	5647.01	5616.04	7742.49	8048.16	7855.31	4953.95	4815.00	5352.67	5233.64	4562.21	3260.92	3773.50	3264.87	6386.47	6878.79	6219.11	5076.26	6220.12	4577.14	4113.48	3097.23	4345.05	4156.21	4082.98	3433.20	3072.96	0.92	1.0000	1.0000	0.5637	0.4918	0.75	0.5671
IWGSC_chr6BS-ab-k71_contigs_longerthan_200_3022680:435-2998	IWGSC_CSS_6BS_scaff_3022680:435-2998	Traes_6BS_804DA0429	luminal-binding protein 4	Not DE			4615.96	3284.10	3631.92	13918.87	5479.27	4688.55	4138.78	4397.52	5527.15	4921.21	6052.66	3284.70	4887.13	1862.81	5782.21	3646.10	2233.31	5498.47	3958.30	4623.22	9613.75	10245.84	4403.26	4498.89	6146.98	9508.00	2797.03	7141.59	6847.09	11589.45	6604.51	6257.97	6319.11	4809.83	4678.92	6140.68	0.73	1.0000	0.4099	0.5637	0.5386	0.78	0.8954
IWGSC_chr5BL-ab-k71_contigs_longerthan_200_10846964:4572-6930	IWGSC_CSS_5BL_scaff_10846964:4572-6930	Traes_5BL_4BD0ED173	Actin-3	Not DE			7090.18	6638.21	10125.65	5601.30	6649.36	6991.95	7144.82	5822.65	6467.33	3015.82	5797.71	2779.71	7318.68	7129.45	6976.12	4999.24	4631.64	6659.62	6229.56	4602.55	4878.89	4593.54	3739.99	7785.14	7520.09	7581.47	4019.63	5819.81	5697.57	2780.18	3727.89	4856.49	5661.64	3905.49	4490.22	3991.96	0.90	1.0000	1.0000	1.0000	0.5237	0.61	0.2639
IWGSC_chr6BL-ab-k71_contigs_longerthan_200_4330213:1701-4829	IWGSC_CSS_6BL_scaff_4330213:1701-4829	Traes_6BL_98C66424D	leucine aminopeptidase chloroplastic	Not DE			4125.56	4156.64	4658.73	5002.19	6613.32	6814.22	6369.43	5575.70	6029.54	7190.01	7852.76	5679.96	4341.87	4424.05	4843.07	4932.43	4306.48	5113.45	5112.98	4695.06	7787.41	9270.40	3934.45	8004.07	3991.29	5139.30	4973.37	3759.39	5566.10	6394.41	5112.61	5932.51	10105.59	4980.40	4412.53	4936.35	1.41	0.3978	0.0894	0.0209	0.0020	1.49	0.2791
IWGSC_chr3AS-ab-k71_contigs_longerthan_200_3384533:1902-4758	IWGSC_CSS_3AS_scaff_3384533:1902-4758	Traes_3AS_4D87123A6	inner membrane protein chloroplastic	Not DE			6517.50	7645.82	8771.61	5066.34	6369.75	6659.59	7081.89	5401.97	4891.99	4348.33	4519.88	4301.98	7807.02	8854.20	8342.37	6644.52	6323.43	5514.18	6036.94	5226.46	3428.96	2868.27	5127.51	4945.83	7165.77	7151.45	6914.03	6241.14	5187.97	2568.28	4240.15	4349.47	3321.91	3624.28	4621.71	4026.97	0.91	1.0000	1.0000	0.5637	0.5185	0.65	0.2389
IWGSC_chr5AL-ab-k95_contigs_longerthan_200_2731002:4057-5713	IWGSC_CSS_5AL_scaff_2731002:4057-5713	Traes_5AL_3AB38DAAD	31 kda chloroplastic	Not DE			7138.00	9381.04	9524.80	4602.44	6199.25	6534.29	6891.97	5229.38	3545.42	3155.46	3454.68	3083.80	8152.39	9821.64	8664.57	7540.19	6668.14	5577.04	5517.28	4921.40	2991.09	1854.45	4472.64	4357.09	7501.32	8952.40	9875.92	6819.02	5012.28	2650.49	4073.13	3944.31	2449.04	3553.59	4276.77	3198.12	0.81	0.8720	0.9044	0.2482	0.2828	0.43	0.0041
IWGSC_chr4AL_V2-ab-k71_contigs_longerthan_200_7136329:2162-6423	IWGSC_CSS_4AL_scaff_7136329:2162-6423	Traes_4AL_F23B2CEFB	af262979_1 protein disulfide isomerase 1 proprotein	Not DE			4019.92	3161.85	4287.78	11026.92	5520.19	4500.15	4373.64	4708.57	3991.28	4070.72	5597.47	3278.31	4503.80	2687.12	5440.02	4463.65	3098.76	5770.86	4602.85	4407.70	7202.63	7894.31	5159.04	4286.76	5640.34	9227.34	3639.02	6181.25	7224.06	13747.48	6663.09	7005.21	5908.39	6148.29	5863.16	6062.78	0.85	1.0000	0.8622	0.2482	0.6674	0.75	0.8253
IWGSC_chr7BS-ab-k71_contigs_longerthan_200_3100652:1-380	IWGSC_CSS_7BS_scaff_3100652:1-380	Traes_7BS_91EA4C6E5	#N/A	Flat_Down			11676.12	14239.65	14025.55	4883.74	5010.65	5204.86	6776.23	5374.66	1739.51	568.67	1394.46	446.54	9413.71	14268.03	10682.73	7763.26	4800.33	5632.92	6498.39	3103.80	800.83	587.88	2130.68	2470.64	10395.45	12916.76	11502.36	7974.79	4461.95	2138.53	1970.51	3095.22	1078.64	2109.87	2122.59	1156.19	0.50	0.2708	0.0098	0.2482	0.0442	0.09	0.0000
IWGSC_chr2AL-ab-k71_contigs_longerthan_200_6391289:5583-9872	IWGSC_CSS_2AL_scaff_6391289:5583-9872	Traes_2AL_070A611F6	calreticulin-like protein	Not DE			6024.88	4968.06	4424.59	10868.01	5319.49	4482.38	4288.24	4174.10	4651.56	4661.27	5161.89	4005.19	6162.37	3935.76	5927.08	4850.90	4390.83	4814.87	4634.60	4599.60	6699.47	6618.37	4795.34	3408.76	6289.37	8563.29	5067.41	5716.84	5988.44	11068.17	6345.26	5972.36	4421.45	5576.64	5024.71	5177.91	0.69	0.7742	0.3243	0.1489	0.2398	0.70	0.5511
IWGSC_chr2BS-ab-k71_contigs_longerthan_200_5154898:13735-16801	IWGSC_CSS_2BS_scaff_5154898:13735-16801	Traes_2BS_F7AC42165	#N/A	Not DE			5379.91	2920.30	2674.22	9262.14	4228.31	4397.96	2689.14	3927.91	7699.08	6804.72	6749.37	3866.39	5536.14	3256.62	5628.60	3663.09	3016.86	4164.45	4128.70	7171.01	11803.06	9950.96	6234.37	3873.85	5478.08	5361.93	1647.46	4869.98	4381.67	6636.83	6504.80	4384.90	10200.43	7465.23	5410.64	7632.08	0.75	0.9911	0.5381	0.7728	0.4672	1.24	0.9180
IWGSC_chr3AL-ab-k71_contigs_longerthan_200_4262336:1098-2292	IWGSC_CSS_3AL_scaff_4262336:1098-2292	Traes_3AL_B37D1E415	photosystem ii 22 kda chloroplastic-like	Flat_Down			7668.43	10279.21	11201.83	5923.07	6634.75	7329.64	6753.75	4726.39	3839.67	2433.68	3423.71	2361.48	8173.90	8701.92	8386.08	6473.53	4492.29	5582.28	4806.06	3812.33	3176.42	2537.82	3025.21	4802.90	8770.68	9517.51	6828.83	8415.03	4666.73	3137.03	3021.20	4080.47	3499.54	3914.71	3788.39	2559.20	0.73	0.5325	0.5988	0.1489	0.1215	0.34	0.0001
IWGSC_chr1AS-ab-k71_contigs_longerthan_200_1128350:75-4980	IWGSC_CSS_1AS_scaff_1128350:75-4980	Traes_1AS_C7E294E15	stromal 70 kda heat shock-related chloroplastic	Not DE			6418.53	7078.91	6238.44	4610.34	6112.54	6554.73	5836.77	4372.48	5421.29	4870.73	4868.75	4981.38	6996.08	7888.78	6949.89	6911.75	7500.59	4979.00	4637.78	5336.68	4668.60	3210.89	4825.83	4376.38	6424.03	7058.22	7565.71	5952.20	5717.35	3496.42	4538.03	4957.23	3503.56	4329.62	5110.95	4379.70	0.94	1.0000	1.0000	0.3865	0.6543	0.83	0.7828
IWGSC_chr6AL-ab-k71_contigs_longerthan_200_5754132:10027-11751	IWGSC_CSS_6AL_scaff_5754132:10027-11751	Traes_6AL_CDC715B50	glycine cleavage system h mitochondrial	Down_Down_HD_vs_22DAA_only			8624.76	10409.35	11107.33	5075.22	6176.85	5987.77	6285.15	4424.45	4003.84	2158.60	3414.42	2881.99	8456.02	9392.23	8244.96	7730.42	6940.73	5580.54	4526.65	4727.53	2177.79	1334.91	4093.18	4526.11	8637.12	8049.55	7093.27	7842.40	4827.29	2240.25	3336.53	3924.38	2670.87	4560.89	3925.85	3113.22	0.65	0.3575	0.2906	0.1489	0.0713	0.35	0.0010
IWGSC_chr4AL_V2-ab-k71_contigs_longerthan_200_7068703:4455-7850	IWGSC_CSS_4AL_scaff_7068703:4455-7850	Traes_4AL_C4C082F05	transporter arsb	Not DE			4749.40	4652.56	4418.95	3504.89	5044.75	5755.83	4565.81	6257.35	6504.11	3365.77	7381.06	5803.24	3671.36	3774.35	3189.58	3078.81	3747.85	5545.61	4875.91	5101.48	10577.81	4762.05	6548.66	8064.19	4375.40	4448.61	3431.01	4267.93	5008.79	5555.27	6545.93	8000.42	9924.74	7794.85	7050.82	6895.13	1.25	0.6389	0.2735	0.0833	0.0540	1.33	0.5645
IWGSC_chr2AS-ab-k71_contigs_longerthan_200_5262490:1-4459	IWGSC_CSS_2AS_scaff_5262490:1-4459	Traes_2AS_FF57D422C	predicted protein	Not DE			7480.50	7847.93	7795.58	5351.59	6543.17	7689.54	7292.03	6062.76	6365.06	5277.05	4798.57	4925.68	6591.24	7026.91	6228.05	4873.55	5163.38	5962.06	5786.11	4436.24	3948.44	3677.08	4518.89	5181.77	6536.61	6087.82	6127.36	5795.64	5463.71	3192.97	3501.05	4276.41	3354.06	4242.79	4055.63	3549.09	0.97	1.0000	0.9608	0.5637	0.8028	0.75	0.5696
IWGSC_chr6AS-ab-k71_contigs_longerthan_200_4363144:5830-11048	IWGSC_CSS_6AS_scaff_4363144:5830-11048	N/A	myosin-j heavy chain	Flat_Down			7581.69	7125.25	12060.79	6517.25	7768.80	6972.40	8491.07	7335.40	5679.66	2261.23	5184.60	2163.32	8342.16	7668.49	7699.21	4486.29	3516.82	6366.28	7076.26	3892.05	3375.18	3344.76	3620.16	6176.61	7757.40	7108.64	2987.34	6634.10	5438.11	1852.89	2935.20	4864.24	4230.15	2702.27	2968.72	2771.01	0.92	1.0000	1.0000	0.7728	0.6379	0.46	0.0552
IWGSC_chr1AL_v2-ab-k71_contigs_longerthan_200_3976070:1-2671	IWGSC_CSS_1AL_scaff_3976070:1-2671	Traes_1AL_A94F1853B	plastid-lipid-associated protein chloroplastic	Not DE			7708.46	8374.41	9143.97	7245.67	5383.79	5810.03	5691.81	4529.53	4671.30	3767.88	3795.30	3779.64	8619.22	8160.84	8524.70	6111.19	5400.52	5327.35	5128.86	4908.60	2741.44	2097.85	3881.89	4528.38	8057.63	7433.06	7081.10	7463.10	5013.44	3657.46	4063.16	4263.13	3131.42	3870.92	3787.53	3489.58	0.66	0.1406	0.2893	0.0209	0.0013	0.49	0.0116
IWGSC_chr7AL-ab-k71_contigs_longerthan_200_4553019:1-2078	IWGSC_CSS_7AL_scaff_4553019:1-2078	Traes_7AL_B88F6A3D3	stress response protein	Not DE			5201.99	5328.90	4214.44	4112.89	6094.03	8167.64	7076.27	9077.64	6178.46	5605.97	5125.77	6010.53	4030.65	4764.13	4066.28	3736.69	6296.53	5745.54	8698.74	5500.04	5319.63	4952.08	5168.50	5829.50	3563.02	3870.18	4561.78	3259.26	8728.44	4909.39	4167.86	5185.27	5285.48	6031.50	6369.48	4286.04	1.61	0.0415	0.0087	0.0209	0.0066	1.22	0.7683
IWGSC_chr2AL-ab-k71_contigs_longerthan_200_6390523:5899-9738	IWGSC_CSS_2AL_scaff_6390523:5899-9738	Traes_2AL_6061FA883	oryzain alpha chain	Not DE			4053.28	5257.92	1627.66	2529.72	2193.07	3422.21	2164.35	2496.72	5659.92	28946.79	6148.65	12904.10	2350.58	3856.58	2239.20	3167.13	2837.17	1650.94	2225.75	3492.51	13762.87	31047.38	3194.44	6102.88	2399.63	1883.71	4325.00	2168.64	1925.56	5116.21	2340.68	2529.54	8202.30	4381.87	4051.36	3778.41	0.76	0.9339	0.7163	0.3865	0.3956	3.98	0.2948
IWGSC_chr6BL-ab-k71_contigs_longerthan_200_4399497:153-8052	IWGSC_CSS_6BL_scaff_4399497:153-8052	Traes_6BL_B0DF8AAC2	protein kiaa0664 homolog	Not DE			6039.33	5749.89	10668.67	3487.12	8688.50	5030.68	9012.49	6049.10	3912.34	1531.04	5805.97	1342.37	6345.81	6120.38	7074.78	5420.47	4658.53	7201.79	8020.33	3939.28	4039.66	2604.29	3273.28	8972.82	7480.35	7952.51	4447.81	5120.05	6829.64	1237.52	4119.25	7117.02	6022.52	2975.03	4504.74	3074.71	1.11	1.0000	0.5709	0.5637	0.6797	0.49	0.3696
IWGSC_chr5BS-ab-k71_contigs_longerthan_200_2262359:7368-11929	IWGSC_CSS_5BS_scaff_2262359:7368-11929	Traes_5BS_F56E72D93	enolase	Not DE			5201.99	4547.07	5026.86	5523.33	5641.00	4887.61	4309.59	4166.89	3967.96	3315.29	6146.58	4371.38	6035.86	4911.33	5481.24	5671.84	6397.99	6264.13	4491.72	5526.61	6151.19	5110.28	4806.91	5371.21	5352.25	5593.11	4622.63	5063.31	6361.92	7301.36	7013.32	6532.51	6869.68	6278.14	5155.35	5900.86	0.94	1.0000	1.0000	0.3865	0.4882	0.88	0.8586
IWGSC_chr2BL-ab-k71_contigs_longerthan_200_7989795:435-3668	IWGSC_CSS_2BL_scaff_7989795:435-3668	Traes_2BL_E6F86DAFA	thioredoxin peroxidase	Not DE			6937.84	8132.86	8922.53	4643.90	6069.68	5523.00	6673.96	4655.46	3356.12	2999.83	3435.07	3135.85	7547.67	8712.07	8538.44	8150.52	7103.31	5799.67	5299.26	4983.39	2407.28	1748.67	4153.09	4528.38	7190.06	8192.25	9889.20	7153.14	4894.77	3696.45	3747.83	3869.03	2045.55	3880.90	4183.70	3023.07	0.80	0.7635	0.8707	0.1489	0.2154	0.45	0.0035
IWGSC_chr3AL-ab-k71_contigs_longerthan_200_4352727:69-2526	IWGSC_CSS_3AL_scaff_4352727:69-2526	Traes_3AL_678494C3B	predicted protein	Not DE			8967.26	9068.50	8459.90	5297.30	6690.28	6158.39	6526.75	5059.44	4085.48	3325.39	3745.75	3205.25	8003.11	7826.86	7434.45	7343.16	5356.52	4648.99	5197.65	4597.63	2429.36	1774.88	4208.80	4118.88	7573.07	7386.44	8395.53	6853.70	5286.86	2836.97	4364.78	4587.48	2854.13	3618.13	4182.85	3567.47	0.77	0.5699	0.7638	0.1489	0.1068	0.45	0.0029
IWGSC_chr6BL-ab-k71_contigs_longerthan_200_4207479:1-2282	IWGSC_CSS_6BL_scaff_4207479:1-2282	Traes_6BL_5ACBB86F4	cmv 1a interacting protein expressed	Flat_Down			8490.20	8423.71	11256.83	4855.12	7179.37	5634.08	7296.52	5043.13	2212.30	1245.86	1971.45	1137.82	9781.86	9043.02	8865.64	7407.71	6618.02	5794.43	5709.90	3894.01	1786.01	830.34	3439.36	3322.55	9322.57	10021.74	7888.79	7713.17	5495.12	2233.47	3473.63	4449.11	2043.94	3804.84	4118.81	2761.38	0.76	0.8066	0.7605	0.2482	0.2178	0.20	0.0000
IWGSC_chr6AS-ab-k71_contigs_longerthan_200_4428791:1-1886	IWGSC_CSS_6AS_scaff_4428791:1-1886	Traes_6AS_521062575	calnexin-like protein	Not DE			5220.89	4080.73	4297.65	9694.45	4729.09	4706.32	4383.76	4241.62	5484.09	5471.37	5625.34	3754.98	5185.70	3026.18	5507.46	3778.59	2900.73	4693.52	4243.00	4247.30	8540.22	8491.55	4968.78	4730.30	5793.77	7810.75	3683.28	5833.47	6212.99	9519.57	5894.08	5576.05	6218.64	5129.46	4991.42	5500.88	0.78	0.9198	0.6528	0.7728	0.3742	0.87	0.9017
IWGSC_chr5BS-ab-k71_contigs_longerthan_200_2268029:12747-18745	IWGSC_CSS_5BS_scaff_2268029:12747-18745	Traes_5BS_6759CB1AD	k(+) efflux antiporter chloroplastic-like	Not DE			5118.59	5443.27	9368.24	4848.21	7556.41	6973.28	7966.28	6549.43	5723.62	5035.61	6400.50	4257.23	5808.14	5690.97	6203.08	5251.75	4530.18	6244.05	6638.09	4273.87	4104.95	4378.24	4206.70	7974.58	5228.63	5216.37	4997.71	5092.73	5633.58	2372.48	3942.26	4924.02	4945.49	3736.46	3784.97	3301.40	1.17	0.8951	0.4411	0.2482	0.3398	0.86	0.9242
IWGSC_chr2AL-ab-k71_contigs_longerthan_200_6399922:835-3105	IWGSC_CSS_2AL_scaff_6399922:835-3105	Traes_2AL_E6C429BE0	cellulose synthase-like protein h1	Not DE			5737.98	5594.11	5763.12	3257.15	5539.68	7329.64	5832.27	5672.05	7070.20	6779.49	6711.18	4204.27	4808.70	6162.00	4664.48	4904.12	4840.67	5261.00	5972.38	4572.05	6375.88	7221.23	3352.12	7317.78	5033.26	5947.97	5698.07	3922.25	4795.87	3769.35	4471.97	5190.81	6082.80	4796.00	4376.67	4283.42	1.20	0.8511	0.3747	0.3865	0.2032	1.22	0.7191
IWGSC_chr5AL-ab-k95_contigs_longerthan_200_1163912:1007-5053	IWGSC_CSS_5AL_scaff_1163912:1007-5053	Traes_5AL_1DA3B4631	heat-shock protein	Not DE			5747.98	6142.29	5835.05	4838.34	6108.65	5925.56	5732.26	3815.26	4733.20	4421.51	4182.36	5101.92	7556.52	7500.99	7638.01	7212.95	8890.45	4945.83	4190.09	5410.48	3248.43	2711.01	5228.42	4173.33	6467.08	6384.65	7224.93	6282.12	5333.40	3322.65	5288.34	4651.69	2477.97	4686.90	4922.26	4714.04	0.96	1.0000	0.9954	1.0000	0.7358	0.82	0.7571
IWGSC_chr1BS-ab-k71_contigs_longerthan_200_2144422:1-2393	IWGSC_CSS_1BS_scaff_2144422:1-2393	Traes_1BS_A344E8CC2	peroxisomal membrane protein 2	Not DE			8338.97	7418.07	14856.31	5681.25	8988.58	7007.94	10307.06	7684.00	6398.25	2167.85	4627.23	1736.86	7407.24	6845.20	7631.77	2606.63	2707.60	8022.46	9277.67	2962.09	3121.68	3725.76	1684.99	11255.16	6693.35	6062.13	2634.39	5010.77	5445.09	1834.24	1258.83	3396.33	3704.50	1399.15	1295.24	1424.01	0.94	1.0000	0.9899	0.7728	0.8158	0.41	0.1688
IWGSC_chr5BL-ab-k71_contigs_longerthan_200_10797983:1-9796	IWGSC_CSS_5BL_scaff_10797983:1-9796	Traes_5BL_6A6ADFBCF	u5 small nuclear ribonucleoprotein 40 kda	Not DE			4579.26	3612.41	9079.09	5824.37	8203.32	9182.48	7576.34	6353.32	7043.28	4676.41	6603.84	2884.73	5579.15	4129.66	5770.97	4056.01	3331.01	5732.45	5569.14	3459.05	5915.93	6553.78	3068.31	2924.39	6298.20	6919.32	2628.86	5952.20	5915.14	3175.17	4104.29	6332.14	5164.92	5767.96	4678.92	3645.37	1.36	0.6791	0.1320	0.1489	0.1605	0.92	1.0000
IWGSC_chr3AS-ab-k71_contigs_longerthan_200_3409882:1-3850	IWGSC_CSS_3AS_scaff_3409882:1-3850	Traes_3AS_D054FE93E	mitochondrial 2-oxoglutarate malate carrier	Not DE			8166.61	8587.37	9466.97	5443.38	5785.19	6289.02	6285.15	4628.53	4528.66	3278.28	3003.62	3705.67	8566.08	8041.06	8243.71	6183.66	6372.32	5430.37	4843.10	4481.51	2173.94	1805.78	4153.09	4427.42	7703.32	7518.68	6775.73	7024.96	4813.32	2655.58	3539.69	3762.75	2371.88	3990.01	4361.30	3627.86	0.73	0.3899	0.5991	0.1489	0.0612	0.46	0.0047
IWGSC_chr6AL-ab-k71_contigs_longerthan_200_5802914:1702-5076	IWGSC_CSS_6AL_scaff_5802914:1702-5076	Traes_6AL_100118C24	probable serine incorporator-like	Not DE			4800.55	4455.38	5091.74	4469.20	4851.84	5498.12	5063.63	4791.64	5999.93	6466.55	6849.49	4735.74	4456.99	4400.70	4445.93	4407.03	4271.03	5512.44	5329.95	4636.01	7832.54	10091.38	4381.19	7299.63	4400.79	4934.76	4339.39	3806.67	5503.27	5757.85	4840.90	5170.88	7351.93	5251.63	5043.50	5217.30	1.07	1.0000	0.7444	0.0833	0.1294	1.28	0.6253
IWGSC_chr4BS-ab-k71_contigs_longerthan_200_4954406:7597-14053	IWGSC_CSS_4BS_scaff_4954406:7597-14053	Traes_4BS_E811DB673	abc transporter f family member 5-like	Not DE			5858.07	6255.67	7183.44	4802.81	6117.42	6133.50	6545.86	5053.75	5272.37	5600.92	5041.13	5649.83	6474.85	6468.58	6017.00	5618.62	6102.17	5149.25	5266.45	5345.53	4123.20	4499.93	4654.49	5098.97	5672.35	5434.23	5752.29	5037.04	4893.60	3161.61	4417.13	4506.67	3960.90	4537.07	4646.47	4243.16	0.99	1.0000	0.9233	1.0000	0.9673	0.89	0.9562
IWGSC_chr3AL-ab-k71_contigs_longerthan_200_4230838:1-555	IWGSC_CSS_3AL_scaff_4230838:1-555	Traes_3AL_1CC018DF2	glycine dehydrogenase	Not DE			6064.91	5408.76	8407.72	5239.07	8143.89	7781.96	8126.98	4454.80	6596.52	3307.72	6771.05	3472.81	5528.55	4411.87	7831.59	4106.96	2877.51	6327.87	5259.04	4107.56	4268.19	3995.36	2596.34	7051.21	7442.82	7107.69	2727.33	4719.73	5199.60	2885.28	4501.88	5038.04	5755.68	3777.95	4174.31	4374.44	1.13	1.0000	0.5860	0.7728	0.4631	0.80	0.7709
IWGSC_chr3AL-ab-k71_contigs_longerthan_200_4344124:1330-1780	N/A	N/A	tonoplast intrinsic protein	Not DE			5421.05	5358.48	7403.47	4282.65	4740.78	4708.99	4583.79	3723.84	5891.38	5075.15	5531.41	4659.94	6111.76	6221.90	7285.84	4105.83	5750.13	5594.50	4793.36	3835.95	5113.19	5646.68	4670.26	5170.43	6208.79	7595.74	4178.95	4347.78	6512.01	3957.52	4181.57	5732.14	6020.11	4584.71	5854.62	4728.92	0.79	0.7481	0.8334	0.1489	0.1376	0.94	1.0000
IWGSC_chr6BL-ab-k71_contigs_longerthan_200_227297:1-2805	IWGSC_CSS_6BL_scaff_227297:1-2805	Traes_6BL_95C7F7123	cytosolic glutamine synthetase isoform	Up_Up_HD_vs_22DAA_only			2208.45	2099.03	1409.04	2271.12	3188.77	3970.52	2492.48	2832.42	8548.65	14939.44	7726.84	6923.71	1557.35	1391.78	1412.46	2253.34	3225.89	3473.87	3434.41	6244.99	17507.74	12660.10	5565.84	6947.98	1672.23	1459.40	1099.78	1545.57	3552.11	7869.27	5237.24	4295.23	12306.26	9229.35	6222.62	10066.12	1.56	0.1784	0.0230	0.0209	0.0253	4.77	0.0003
IWGSC_chr5BL-ab-k71_contigs_longerthan_200_10866110:23976-25433	IWGSC_CSS_5BL_scaff_10866110:23976-25433	Traes_5BL_28CCE5325	protein tic chloroplastic-like isoform x2	Flat_Down			10471.81	12484.72	13888.74	4237.25	5948.87	5299.06	6463.82	4308.38	1940.47	880.77	1954.93	582.61	7948.71	9729.26	7978.95	6030.79	5153.60	5583.15	5773.41	2666.86	1013.03	534.52	1583.03	3046.90	11019.09	14848.04	10421.39	7731.03	4030.30	1554.53	1909.44	2806.29	1309.31	2003.84	2327.51	1031.91	0.54	0.3855	0.0319	0.2482	0.0707	0.13	0.0000
IWGSC_chr1AL_v2-ab-k71_contigs_longerthan_200_3890808:2921-4226	IWGSC_CSS_1AL_scaff_3890808:2921-4226	Traes_1AL_69AE2C429	predicted protein	Not DE			7174.69	8460.19	11498.02	5823.38	6276.22	6863.98	6660.48	5102.69	4819.32	2692.78	4314.48	2322.21	7507.18	7751.74	7349.53	4825.99	4614.53	6428.27	5347.94	3687.36	3731.43	3185.62	2867.54	5524.35	7097.34	6856.53	4560.67	6662.47	4630.66	2336.88	2543.84	4009.62	4136.11	3356.89	2829.55	2476.05	0.76	0.7268	0.7219	0.1489	0.1637	0.43	0.0103
IWGSC_chr6AS-ab-k71_contigs_longerthan_200_4431958:9490-10739	IWGSC_CSS_6AS_scaff_4431958:9490-10739	N/A	Os05g0504766	Not DE			4676.01	4850.73	5134.05	4894.60	4159.14	5062.67	4443.32	4726.39	8086.63	6476.64	5686.24	4055.42	4419.04	4137.78	5002.92	3420.77	3768.63	6259.77	4779.60	5129.04	7207.43	11069.63	4609.29	4789.28	4896.39	5985.07	3465.31	4665.09	4278.12	5840.07	4914.43	4899.66	5629.49	4437.95	4964.95	5014.24	0.94	1.0000	1.0000	0.3865	0.2617	1.24	0.6907
IWGSC_chr3AS-ab-k71_contigs_longerthan_200_3278734:1-4965	IWGSC_CSS_3AS_scaff_3278734:1-4965	Traes_3AS_3FD5C992D	1-deoxy-d-xylulose 5-phosphate chloroplastic	Not DE			5984.84	6228.06	7633.38	5407.85	6792.58	7131.47	7257.19	5764.61	6004.42	4486.29	5554.12	4519.31	6018.14	5712.29	6556.50	4281.34	4176.91	5511.56	5723.66	4409.67	4441.03	4127.36	3284.84	6698.42	5611.64	5781.48	4346.02	5312.32	5505.60	2903.93	3189.46	4404.83	4565.32	3494.43	3560.42	3096.59	1.07	1.0000	0.7496	0.5637	0.4392	0.81	0.7678
IWGSC_chr6AS-ab-k71_contigs_longerthan_200_4362449:8760-10146	IWGSC_CSS_6AS_scaff_4362449:8760-10146	Traes_6AS_0F0809F96	allene oxide chloroplastic	Not DE			9088.47	8871.32	6032.51	5215.38	4896.66	6646.26	5264.78	4111.13	4772.67	5344.35	3995.54	4358.59	5341.31	6591.41	4985.44	5918.69	5640.11	5267.11	4552.05	4364.40	2575.32	2509.74	3325.84	4237.98	6299.30	6429.36	8655.54	5272.40	4680.69	4039.74	4024.53	4118.11	3026.13	5983.86	4917.13	3704.01	0.72	0.4585	0.5310	0.0833	0.1181	0.63	0.1701
IWGSC_chr5AL-ab-k95_contigs_longerthan_200_1242777:2736-4608	IWGSC_CSS_5AL_scaff_1242777:2736-4608	Traes_5AL_CA65D53B7	hypothetical protein F775_26567	Not DE			3105.85	2826.64	2269.42	5397.98	4554.69	4148.25	3914.03	4977.13	4197.62	5028.04	6403.59	3720.28	3582.80	3494.17	3123.39	4160.18	3348.13	5474.90	5757.53	5508.89	9643.52	7647.17	5809.70	7018.31	3843.38	4949.03	3519.53	4266.88	4535.25	8431.24	5393.04	6448.38	9875.72	5990.78	5723.14	6818.99	1.29	0.8514	0.2880	0.2482	0.2247	1.42	0.5648
IWGSC_chr1AL_v2-ab-k71_contigs_longerthan_200_3916452:1260-6165	IWGSC_CSS_1AL_scaff_3916452:1260-6165	Traes_1AL_1543CA165	chloroplast inner envelope protein	Down_Down_HD_vs_22DAA_only			9547.73	10375.83	10842.16	5666.45	5292.21	4146.47	5513.13	2932.56	2956.90	2194.77	2464.83	1524.09	8932.97	8921.20	8703.29	7217.48	6124.18	4772.96	4695.99	4095.75	1460.50	980.12	3200.75	3708.24	8531.15	8184.64	9095.89	7257.16	4250.20	2510.64	3418.79	3686.37	2074.49	3361.50	3186.45	2759.63	0.49	0.0113	0.0051	0.0209	0.0119	0.25	0.0000
IWGSC_chr1AL_v2-ab-k71_contigs_longerthan_200_3910842:5157-7106	IWGSC_CSS_1AL_scaff_3910842:5157-7106	Traes_1AL_F7D3D18D3	stripe rust resistance protein	Not DE			4198.95	3913.12	3880.16	4401.09	6750.69	7763.30	5970.50	5863.99	6459.26	5102.91	7241.72	3568.70	3412.01	3909.37	3998.84	3436.62	3944.65	6365.41	6959.84	3920.58	6807.98	5322.78	4046.93	7004.70	4491.30	4919.54	3171.00	4356.19	5761.56	6085.88	4090.58	5611.47	6694.46	5757.97	5046.91	4334.18	1.61	0.0924	0.0126	0.0209	0.0018	1.36	0.5059
IWGSC_chr5BL-ab-k71_contigs_longerthan_200_10803271:2363-3664	IWGSC_CSS_5BL_scaff_10803271:2363-3664	Traes_5BL_A8B4F5EC6	histone h1	Not DE			4104.43	5340.73	5475.38	6105.67	6271.35	8240.51	5427.72	5361.39	7021.75	2712.13	7394.48	3469.16	2883.19	3262.71	3254.52	2720.99	3246.67	8266.91	6335.40	4608.46	6944.33	9252.62	4248.75	11881.33	2993.46	2634.35	1192.72	3700.55	5594.02	6479.18	2760.71	4865.34	5375.50	5275.45	4711.36	4160.01	1.20	0.9272	0.4453	0.1489	0.2243	0.98	1.0000
IWGSC_chr7AL-ab-k71_contigs_longerthan_200_4526300:10288-12885	IWGSC_CSS_7AL_scaff_4526300:10288-12885	Traes_7AL_B3C3D4B80	predicted protein	Not DE			6619.80	7419.05	8705.32	4840.32	5240.58	5216.41	6233.45	5072.72	4302.58	2448.83	3949.09	2724.01	7575.50	8042.07	6581.48	6586.77	6135.18	4874.24	5124.63	5028.66	2667.50	2374.94	4663.95	4282.22	7085.20	7189.51	6392.90	6414.50	4805.18	2601.33	3780.24	4601.87	2793.85	3788.70	3817.42	3338.16	0.79	0.7689	0.8402	0.2482	0.1350	0.49	0.0101
IWGSC_chr7AS-ab-k71_contigs_longerthan_200_4253310:6862-8618	IWGSC_CSS_7AS_scaff_4253310:6862-8618	Traes_7AS_EBD5F1F54	flowering locus t	Not DE			7299.24	6041.72	5929.55	4911.38	3855.17	4757.87	3736.48	4815.92	6121.04	4241.49	4319.64	4310.19	5254.02	6332.55	7287.08	5930.02	4535.07	6939.87	4638.83	4693.09	2494.66	1572.68	3510.84	6219.72	4872.11	5911.82	5047.50	5587.61	5810.43	6497.82	5426.69	4823.28	4951.12	4483.29	4964.95	4899.59	0.71	0.5001	0.5255	0.0209	0.0209	0.79	0.6650
IWGSC_chr3AL-ab-k71_contigs_longerthan_200_4290750:1-3522	IWGSC_CSS_3AL_scaff_4290750:1-3522	Traes_3AL_FF45EE896	chlorophyllide a oxygenase	Not DE			7874.15	8019.48	8699.68	4146.44	6069.68	5174.64	6989.74	4990.41	4193.14	2465.65	3766.40	1766.08	6879.69	7607.58	6904.93	4955.08	5805.13	5382.35	7427.64	3507.27	2712.63	2337.49	3248.05	4889.11	6791.59	7293.21	7016.93	5528.77	7612.66	2444.52	3245.54	4829.92	3018.90	3149.44	3654.34	2378.02	0.81	0.8666	0.8995	0.2482	0.2714	0.42	0.0079
IWGSC_chr5BL-ab-k71_contigs_longerthan_200_10913545:9991-12766	IWGSC_CSS_5BL_scaff_10913545:9991-12766	Traes_5BL_CF5A8348D	j-domain protein	Not DE			3696.32	2731.00	6349.86	4635.02	6166.13	7063.04	5977.24	4983.20	7963.73	2802.98	6564.61	1880.23	5124.97	3552.03	5392.57	2586.24	2386.11	6617.72	5083.35	4015.06	8787.96	10187.80	3668.51	4200.55	5550.93	7582.42	1430.60	5317.58	5859.29	2878.50	5249.71	6019.96	7134.11	4384.94	3528.83	4645.77	1.39	0.4934	0.1031	0.1489	0.0951	1.10	0.9854
IWGSC_chr7BS-ab-k71_contigs_longerthan_200_3153065:3294-7774	IWGSC_CSS_7BS_scaff_3153065:3294-7774	Traes_7BS_55CB27B54	pyrophosphate-energized vacuolar membrane proton pump	Not DE			2934.60	2640.30	3249.69	5905.30	5295.14	5215.52	4592.78	4120.61	5081.28	5196.29	6367.47	3824.38	4138.19	3852.52	4271.09	5188.34	4703.76	5742.92	4771.13	4638.96	6969.30	5816.12	4468.44	5914.57	3776.05	5027.04	4181.17	4620.96	6528.30	6318.13	5842.98	6326.61	6524.87	5100.27	5813.64	5120.15	1.31	0.9017	0.2799	0.2482	0.2161	1.39	0.5388
IWGSC_chr6BL-ab-k71_contigs_longerthan_200_4373345:341-1509	IWGSC_CSS_6BL_scaff_4373345:341-1509	Traes_6BL_8F8D7DC38	4-hydroxy-3-methylbut-2-en-1-yl diphosphate synthase-like	Not DE			6303.99	5935.24	8389.38	5515.43	6410.67	7249.66	7127.96	6266.08	5694.02	4140.54	4767.60	4544.88	6929.03	6794.44	6064.45	3331.32	3723.40	4579.15	5673.92	4084.93	3539.38	4588.86	3942.86	3769.49	6573.04	7171.43	2853.46	4774.37	4481.73	2787.81	3506.04	4482.32	3393.45	3067.23	3851.57	3006.45	1.03	1.0000	0.8221	0.3865	0.6938	0.73	0.5323
IWGSC_chr5BL-ab-k71_contigs_longerthan_200_10922203:312-2182	IWGSC_CSS_5BL_scaff_10922203:312-2182	Traes_5BL_647FB967A	pheophorbide a chloroplastic-like	Not DE			6040.44	7145.95	6740.56	5045.61	5473.43	7088.81	5658.09	4654.70	5476.91	5490.72	4919.33	4995.08	5422.28	6695.97	5732.26	4506.68	4620.64	4998.21	4916.13	4759.02	4427.59	3971.02	3188.14	4823.32	6217.62	6393.21	4827.32	5012.87	4003.54	3421.83	3755.31	3846.89	3537.32	4224.35	3551.88	3614.74	0.92	1.0000	1.0000	0.5637	0.5007	0.84	0.8113
IWGSC_chr4AL_V2-ab-k71_contigs_longerthan_200_7176495:5795-9933	IWGSC_CSS_4AL_scaff_7176495:5795-9933	Traes_4AL_586359D761	af355458_1 thaumatin-like protein tlp8	Not DE			1099.78	1002.68	812.42	2546.50	4349.12	2645.53	2991.43	5412.22	5849.22	4217.94	8259.44	906.78	846.36	441.59	467.07	1756.24	1009.69	1554.90	2894.64	6036.36	15515.28	41214.58	3044.13	4075.77	2465.86	1263.42	1926.28	2230.63	1674.25	8241.37	4448.29	7293.04	16210.09	7327.70	3637.26	3412.56	2.82	0.0259	0.0000	0.0209	0.0163	3.52	0.2062
IWGSC_chr7BL-ab-k71_contigs_longerthan_200_6748117:8674-11423	IWGSC_CSS_7BL_scaff_6748117:8674-11423	N/A	fatty acyl- reductase 3	Not DE			1355.54	994.79	605.08	6039.54	3794.77	2032.36	2731.84	3041.05	7698.18	16716.96	5921.57	4086.47	2517.58	526.87	1444.93	1791.35	1741.91	3100.20	2630.05	4438.21	9758.74	18972.36	4313.92	6021.20	3215.33	1820.92	889.56	1665.35	3808.08	11006.29	5915.27	4555.38	17295.96	5287.74	3522.85	7111.32	1.29	1.0000	0.4521	0.2482	0.6474	3.83	0.2244
IWGSC_chr6AL-ab-k71_contigs_longerthan_200_5781288:9671-15144	IWGSC_CSS_6AL_scaff_5781288:9671-15144	Traes_6AL_10669329F	26s proteasome non-atpase regulatory subunit 6-like	Not DE			6844.43	6418.34	9163.72	4885.72	6266.48	5462.57	6140.18	4944.89	3714.97	3376.70	3991.41	2796.15	6676.00	6643.19	6772.56	6020.60	4722.10	5840.70	5219.88	4195.14	3108.24	3049.88	3209.16	4426.29	6705.49	6772.81	6079.79	6237.99	4524.78	2949.70	3616.96	3782.68	3277.71	3798.69	3566.39	2861.16	0.84	0.9149	0.9563	0.1489	0.2764	0.51	0.0220
IWGSC_chr7AL-ab-k71_contigs_longerthan_200_4558857:4966-13077	IWGSC_CSS_7AL_scaff_4558857:4966-13077	Traes_7AL_F1C7B9A96	ac084320_27 reverse transcriptase	Not DE			5538.93	5631.58	8674.29	4536.31	5997.58	5462.57	6233.45	5079.17	4921.60	4874.10	4877.01	4796.01	6064.95	6124.44	5945.81	5172.49	4440.95	4687.41	5473.89	4369.33	3854.33	4207.86	3980.70	5105.77	5063.06	4956.64	5134.90	4406.62	5013.44	3025.99	3888.67	5019.22	4267.13	3683.44	3837.91	3676.00	0.93	1.0000	1.0000	1.0000	0.7026	0.80	0.7745
IWGSC_chr3B-ab-k71_contigs_longerthan_200_10447745:1-4352	IWGSC_CSS_3B_scaff_10447745:1-4352	Traes_3B_63651ECFF	isocitrate dehydrogenase	Up_Flat			2435.30	2218.32	1701.01	2994.60	4622.89	5665.18	3540.94	5149.34	5969.43	10376.60	7770.19	9542.70	2582.10	2982.53	4548.34	3796.70	4278.37	3049.56	3516.96	5440.01	9045.30	7834.39	7257.14	3656.06	2092.78	2406.97	3418.84	2681.38	4461.95	5832.45	5153.74	4242.09	7116.43	6871.30	7051.68	6454.01	2.03	0.0011	0.0001	0.0209	0.0041	3.60	0.0000
IWGSC_chr3B-ab-k71_contigs_longerthan_200_10618928:327-2944	IWGSC_CSS_3B_scaff_10618928:327-2944	N/A	predicted protein	Not DE			4812.78	4512.56	3616.40	5367.38	4335.48	4168.69	4266.89	4215.44	4767.29	4440.02	5403.42	4385.99	4655.62	3841.35	4427.20	4557.63	4227.03	4494.46	4637.78	4355.55	6360.52	11468.41	4229.83	5456.29	4578.50	4738.78	4490.97	4515.89	5724.33	5161.13	4423.36	5361.29	7125.27	5183.25	4456.93	4461.09	0.93	1.0000	1.0000	0.2482	0.4498	1.04	1.0000
IWGSC_chr7BL-ab-k71_contigs_longerthan_200_6498270:1-441	IWGSC_CSS_7BL_scaff_6498270:1-441	Traes_7BL_90F3BF1BE	atp-dependent zinc metalloprotease ftsh chloroplastic-like isoform 1	Not DE			5340.99	6371.02	6861.86	5026.86	4706.68	6114.84	5419.86	4284.86	5712.85	5103.75	5079.32	4468.17	6196.53	6070.64	6832.50	4820.33	3855.42	4648.99	4516.06	4160.70	4832.80	5345.25	3683.23	5446.08	5845.65	6116.36	5077.37	5074.87	4079.17	3515.91	3578.33	3670.87	4491.37	3422.20	3567.25	3834.42	0.87	0.9436	1.0000	0.2482	0.2509	0.86	0.8828
IWGSC_chr2BS-ab-k71_contigs_longerthan_200_3595733:4298-5840	IWGSC_CSS_2BS_scaff_3595733:4298-5840	Traes_2BS_F10DFB01C	predicted protein	Flat_Down			10633.05	9270.61	10035.38	4416.89	6287.91	5610.09	6648.12	5197.52	3272.69	2755.88	2555.66	1466.56	6644.38	8092.83	6193.09	5876.80	6148.63	6503.35	6024.24	4032.77	1687.11	1508.09	2526.96	4286.76	6490.26	6308.54	7149.70	6462.84	5319.44	2353.83	2346.91	3500.39	1926.60	3188.63	2751.00	1601.69	0.69	0.6101	0.4776	0.2482	0.1184	0.29	0.0005
IWGSC_chr3B-ab-k71_contigs_longerthan_200_10755810:10567-14861	IWGSC_CSS_3B_scaff_10755810:10567-14861	Traes_3B_70AFEB672	heat shock 70 kda mitochondrial	Not DE			4676.01	4360.73	4861.84	4930.13	4113.35	4174.91	3756.70	3472.35	4266.70	3756.94	4827.47	4295.58	5711.99	4977.31	5762.23	6044.38	5775.80	4999.08	3869.40	4833.81	5049.81	4662.82	4859.46	4574.89	5325.76	6167.74	5172.52	5490.94	5134.45	5202.67	5639.82	4999.29	4779.92	5087.97	5642.02	5406.35	0.82	0.8192	0.8876	0.0209	0.0099	0.91	0.9477
IWGSC_chr7BL-ab-k71_contigs_longerthan_200_2974880:1-312	IWGSC_CSS_7BL_scaff_2974880:1-312	Traes_7BL_E01528223	thiazole biosynthetic enzyme 1- chloroplastic	Not DE			6493.03	7913.00	3270.84	4283.64	3237.49	5174.64	2717.23	3652.52	4953.00	7416.30	3493.90	8585.69	5090.82	7088.84	6263.02	7113.30	7353.90	4317.23	3604.81	7973.03	2792.33	2327.20	5358.76	2440.02	4666.80	3892.06	6860.92	5254.53	3433.43	3666.79	4645.22	3085.26	2265.78	4796.00	5893.05	5217.30	0.67	0.7182	0.3449	0.2482	0.1837	1.11	0.9842
IWGSC_chr5AS-ab-k95_contigs_longerthan_200_1517360:1015-4684	IWGSC_CSS_5AS_scaff_1517360:1015-4684	Traes_5AS_116663495	enolase	Not DE			3572.89	3205.23	3638.97	4646.86	5437.38	4464.61	4042.14	4029.57	3834.29	3161.35	5497.35	4245.36	4673.33	3867.75	4444.68	4657.28	5493.42	5813.64	4488.55	5725.39	6057.08	4377.30	5015.03	5341.72	4433.90	4379.16	3255.09	4045.18	5951.21	6980.12	6734.13	6100.78	7369.61	5781.02	5244.15	5934.12	1.19	0.9383	0.4756	0.1489	0.1615	1.11	0.9622
IWGSC_chr7BL-ab-k71_contigs_longerthan_200_6634801:1-826	IWGSC_CSS_7BL_scaff_6634801:1-826	Traes_7BL_76E7AE6CD	predicted protein	Not DE			4856.15	5779.47	1401.99	3297.61	2096.62	3785.68	1681.13	2544.89	4156.35	15999.39	3964.57	15934.02	2530.23	5544.79	2638.84	6103.26	7007.97	3816.97	2649.10	8598.91	4045.42	3562.88	7118.38	2257.38	2492.35	1854.22	5774.41	3149.99	2100.08	7252.20	4798.52	2180.83	3546.16	7293.89	7105.47	6800.61	0.66	0.8354	0.2720	0.3865	0.2690	2.61	0.3898
IWGSC_chr4BL-ab-k71_contigs_longerthan_200_7036956:603-4154	IWGSC_CSS_4BL_scaff_7036956:603-4154	Traes_4BL_FC8179FCD	predicted protein	Not DE			5165.29	5158.34	7317.44	5699.02	5322.41	4924.93	5463.68	6208.42	4713.46	3717.40	5187.70	4190.57	5814.46	5252.42	5767.22	4311.92	3535.15	4760.74	5100.28	3986.52	5203.45	6766.28	4456.87	5325.84	5494.64	5395.22	3308.20	5200.95	4208.31	3136.18	3628.18	4380.47	5100.62	4192.85	3811.44	3880.81	0.94	1.0000	1.0000	0.7728	0.5780	0.76	0.6063
IWGSC_chr5AS-ab-k95_contigs_longerthan_200_1534258:1-3627	IWGSC_CSS_5AS_scaff_1534258:1-3627	Traes_5AS_3A71BBA3E	chaperone protein chloroplastic-like	Not DE			4919.54	4704.81	5426.02	4259.95	3985.72	4176.68	3833.12	2438.68	5107.30	8221.36	5435.42	6021.49	5375.47	4999.65	5970.79	6076.09	4170.80	4094.60	3656.67	5029.64	5100.70	7455.26	3789.39	5034.31	4935.02	4418.17	4863.83	4628.32	4188.53	3799.86	5366.86	4297.44	5017.03	4367.27	4550.85	5129.77	0.75	0.3687	0.6464	0.0209	0.0402	1.28	0.5775
IWGSC_chr5BL-ab-k71_contigs_longerthan_200_10904733:4558-5568	IWGSC_CSS_5BL_scaff_10904733:4558-5568	Traes_5BL_047E8E2C1	cytochrome b6-f complex subunit 7	Flat_Down			9592.21	9709.35	11959.24	4584.68	5002.86	4551.70	4946.76	3790.60	2041.84	1214.74	2430.76	1436.43	7435.07	6954.84	6452.85	7075.93	5284.40	5646.89	4052.50	3876.30	1301.10	1002.59	2397.67	3586.86	9410.87	9874.28	8263.86	8046.24	3027.38	2235.16	2839.23	3334.34	1767.45	4021.51	3360.62	2316.76	0.51	0.1551	0.0131	0.0833	0.0308	0.20	0.0000
IWGSC_chr7BL-ab-k71_contigs_longerthan_200_6696159:2809-6425	IWGSC_CSS_7BL_scaff_6696159:2809-6425	Traes_7BL_76462D577	predicted protein	Not DE			4878.39	4348.90	9187.70	4682.39	7915.91	6224.15	8438.26	6509.60	6212.55	4553.59	7412.03	3414.37	5184.43	5031.12	5487.48	2939.53	3049.86	5144.88	6483.57	3193.35	4855.85	5470.69	2347.22	7785.14	5106.11	5016.58	2627.75	3773.05	5065.80	1957.99	2703.37	4506.67	5915.62	2477.14	2542.67	2361.39	1.26	0.8050	0.2485	0.2482	0.2562	0.93	1.0000
IWGSC_chr4AL_V2-ab-k71_contigs_longerthan_200_7175947:9916-12189	IWGSC_CSS_4AL_scaff_7175947:9916-12189	Traes_4AL_042609EF0	iron-sulfur assembly protein chloroplastic	Not DE			5163.07	5061.72	6311.78	4867.95	5966.40	6411.65	7031.32	6127.24	5558.55	6427.01	5623.27	4710.17	5040.21	4966.15	4919.25	4068.46	3984.99	5689.67	5816.80	4059.34	4501.52	6137.21	3971.24	5609.43	4322.42	3826.41	4160.15	4678.75	4399.12	4179.59	2973.84	3594.49	4018.77	4072.22	3702.15	2845.40	1.19	0.8639	0.4186	0.0833	0.0307	1.04	0.9931
IWGSC_chr2AS-ab-k71_contigs_longerthan_200_4308995:1-426	N/A	N/A	#N/A	Flat_Down			8530.24	8604.13	9148.20	4842.29	5991.74	5537.22	6269.41	5513.50	3080.71	1725.37	3018.07	1473.87	7436.34	8192.31	6643.92	5418.20	5163.38	5117.82	5628.41	3951.09	2461.05	1529.62	2538.53	4352.55	7222.07	7534.86	6523.46	6662.47	4786.56	2643.71	2407.98	3736.19	2674.89	3230.89	2988.36	1792.49	0.75	0.6038	0.7128	0.2482	0.0985	0.30	0.0000
IWGSC_chr2BS-ab-k71_contigs_longerthan_200_5200682:6276-9820	IWGSC_CSS_2BS_scaff_5200682:6276-9820	Traes_2BS_D7ED8BF9A	plastid omega-3 fatty acid desaturase	Down_Down_HD_vs_22DAA_only			7858.58	9204.56	11922.57	4802.81	5046.70	5538.99	5435.59	3648.73	3384.83	1621.05	3259.60	1327.76	7923.41	7798.43	8565.91	5464.63	3266.23	5147.50	3909.62	3903.85	2269.01	1306.82	2536.42	3627.70	9663.64	9390.98	5992.38	7187.82	3059.96	1813.05	3388.88	3121.79	2334.90	3511.33	3265.00	2700.99	0.58	0.3233	0.0907	0.1489	0.0602	0.28	0.0015
IWGSC_chr2BL-ab-k71_contigs_longerthan_200_8072817:13823-15924	IWGSC_CSS_2BL_scaff_8072817:13823-15924	N/A	hypothetical protein F775_03969	Not DE			6570.87	6147.22	6229.98	4806.76	4776.83	4948.93	5295.12	5492.63	5034.63	3894.06	4228.81	3042.71	5429.87	6309.20	4679.47	5797.53	5335.74	4628.91	5936.40	4018.01	2931.56	3084.52	4534.66	4385.45	4733.03	4752.10	9337.09	4733.39	6331.67	3596.43	3615.72	5154.28	3534.10	3406.84	4277.62	2793.76	0.86	0.9975	1.0000	0.1489	0.0974	0.68	0.3230
IWGSC_chr1BS-ab-k71_contigs_longerthan_200_3467639:3144-7504	IWGSC_CSS_1BS_scaff_3467639:3144-7504	Traes_1BS_8C0F2821A	upf0014 membrane protein star2-like	Not DE			4760.52	4710.73	4612.18	4984.42	3962.34	5031.57	3088.07	4083.44	4948.51	5728.79	4097.72	5208.76	4850.44	4781.39	4658.24	4385.52	4770.99	7404.34	3483.09	5355.38	4232.66	5553.07	6334.23	3752.48	4865.48	5105.06	3268.37	5357.50	3310.11	5579.01	4774.84	4426.97	4690.70	6040.72	5080.21	6344.61	0.85	0.9404	0.9471	0.2482	0.1429	1.05	1.0000
IWGSC_chr2BS-ab-k71_contigs_longerthan_200_5246738:7812-9408	IWGSC_CSS_2BS_scaff_5246738:7812-9408	Traes_2BS_CB79BAFB1	nas9_horvu ame: full=nicotianamine synthase 9 ame: full=s-adenosyl-l-methionine:s-adenosyl-l-methionine:s-adenosyl-methionine 3-amino-3-carboxypropyltransferase 9 gi	Not DE			6282.86	5530.03	5939.42	3695.38	6024.86	7098.59	3572.41	3738.25	6683.54	10806.46	7022.90	6643.36	5723.37	5559.00	4982.94	3611.00	3386.02	4730.18	2433.19	2846.95	4653.24	11375.74	1587.24	4876.63	4901.91	5526.51	3997.50	3758.34	2636.45	4399.13	2835.49	3256.85	4955.94	3298.50	2593.90	2494.43	0.95	1.0000	0.9899	0.7728	0.8434	1.45	0.2764
IWGSC_chr7AL-ab-k71_contigs_longerthan_200_4487529:7736-8164	IWGSC_CSS_7AL_scaff_4487529:7736-8164	Traes_7AL_7C99238B0	ferredoxin- chloroplastic-like	Not DE			7914.18	9123.71	11492.38	4289.56	6538.30	6731.57	5533.36	4737.77	4210.18	1920.53	3821.10	1538.70	7069.45	9329.29	7465.67	4820.33	4264.92	4920.51	5011.38	3510.22	2296.85	1875.05	2597.39	4799.49	6639.27	7846.91	4515.31	5671.66	4121.05	2202.95	2373.09	3592.27	3133.83	2262.77	2666.47	1736.47	0.72	0.7860	0.5988	0.2482	0.1918	0.35	0.0157
IWGSC_chr3AS-ab-k71_contigs_longerthan_200_3441787:4807-8325	IWGSC_CSS_3AS_scaff_3441787:4807-8325	Traes_3AS_D41508CC4	af314182_1 triose phosphate translocator	Not DE			5866.97	6739.75	7331.54	3343.02	4731.04	4772.97	5405.25	3564.90	4316.94	4475.35	4566.33	3953.14	5532.34	6582.28	6255.53	5983.24	5284.40	4118.18	4905.54	4537.60	4724.30	3714.53	3929.20	5407.51	4969.24	5358.12	7525.88	4264.78	4927.35	2173.29	3705.45	3928.81	4329.82	3557.43	4057.34	3536.84	0.79	0.8237	0.8553	0.2482	0.2616	0.74	0.5710
IWGSC_chr5AS-ab-k95_contigs_longerthan_200_1459495:41-2561	IWGSC_CSS_5AS_scaff_1459495:41-2561	Traes_5AS_4A9BA8AD6	chloroplast stem-loop binding protein of 41 kda chloroplastic-like	Not DE			7999.81	8386.24	8564.28	5119.64	5342.87	5842.03	5879.47	3579.31	3977.83	3136.11	3475.32	3140.42	7127.65	7270.55	7445.69	5551.82	5112.04	5150.99	4309.68	3919.60	2355.43	1743.99	2672.02	4165.38	7424.06	7341.73	5999.02	5673.76	4036.12	2682.70	3037.40	3511.46	2274.62	3208.60	2916.64	2763.13	0.69	0.1760	0.4148	0.1489	0.0513	0.46	0.0038
IWGSC_chr5AL-ab-k95_contigs_longerthan_200_1668033:412-3758	IWGSC_CSS_5AL_scaff_1668033:412-3758	Traes_5AL_256BEC5B9	cbl-interacting protein kinase 9	Not DE			6106.05	4140.87	9072.04	4790.96	6599.68	5508.78	6778.47	6830.51	6062.73	2026.53	4473.43	1795.31	5431.13	5079.84	4422.20	2962.18	3910.43	7696.81	7659.42	2983.74	3719.90	3534.79	3078.82	10132.14	4997.94	5481.80	2641.03	5192.54	7450.94	1906.29	2373.09	5712.21	4613.54	2006.91	2493.15	2315.88	1.07	1.0000	0.7133	0.3865	0.6999	0.60	0.4911
IWGSC_chr4BS-ab-k71_contigs_longerthan_200_4863544:1-6015	IWGSC_CSS_4BS_scaff_4863544:1-6015	Traes_4BS_1D859B3D3	arabinoxylan arabinofuranohydrolase	Not DE			5339.88	4631.86	3811.05	1605.87	5377.95	4975.59	5503.01	5131.14	5054.37	5996.30	4858.43	3285.61	3279.17	6497.00	2841.15	4435.34	7352.68	4622.80	7383.19	3457.08	4509.21	4126.42	4013.29	6405.75	2427.22	2489.74	8139.94	2615.18	10119.96	1998.68	4625.28	6593.40	5555.54	4667.69	4671.23	3229.63	1.36	0.6224	0.0905	0.0833	0.1280	1.25	0.7365
IWGSC_chr4AL_V2-ab-k71_contigs_longerthan_200_7100654:4247-10201	IWGSC_CSS_4AL_scaff_7100654:4247-10201	N/A	predicted protein	Not DE			5465.53	3439.88	4682.71	1915.79	4032.49	6547.62	4645.59	4559.87	5432.06	9608.55	6313.80	10545.37	2068.46	2786.61	2111.82	1999.70	2574.35	4383.58	4471.61	4658.65	8314.57	5078.45	4402.21	5767.11	2123.68	2015.95	5186.90	1591.81	4773.77	3856.65	6592.05	4755.75	6361.71	6782.94	5126.32	6608.93	1.28	0.8573	0.2044	0.3865	0.2868	2.06	0.0399
IWGSC_chr6BS-ab-k71_contigs_longerthan_200_2953789:6462-9812	IWGSC_CSS_6BS_scaff_2953789:6462-9812	Traes_6BS_404C2652F	eukaryotic translation initiation factor 5	Not DE			4323.50	4060.02	4129.81	5045.61	5235.71	5913.12	4638.85	4807.19	4742.17	3845.27	5753.33	3594.26	5069.31	4448.42	5880.87	4444.40	3808.97	5577.92	3957.24	4434.27	4403.58	6204.61	4776.42	5970.16	5022.22	5354.31	3124.53	5260.84	4128.03	4735.63	4878.29	4850.95	4661.77	4328.08	4730.15	5074.63	1.17	0.9553	0.5167	0.0833	0.0882	1.02	1.0000
IWGSC_chr4BL-ab-k71_contigs_longerthan_200_7026837:1-1938	IWGSC_CSS_4BL_scaff_7026837:1-1938	Traes_4BL_905DAC1D8	predicted protein	Not DE			7005.67	6919.19	8490.93	4223.43	5279.55	6415.21	6439.10	5095.86	4745.76	2935.90	3902.64	1807.18	6304.06	7393.39	5733.51	4573.48	4766.10	4964.16	6111.03	3206.14	3216.75	3003.07	2827.59	5019.56	6067.51	7192.36	5351.76	5299.71	5514.90	2898.85	2784.39	4369.40	2531.82	3363.04	3201.81	1962.29	0.87	0.9916	1.0000	0.2482	0.4195	0.50	0.0391
IWGSC_chr7AL-ab-k71_contigs_longerthan_200_4432192:6747-9867	IWGSC_CSS_7AL_scaff_4432192:6747-9867	Traes_7AL_5D302F77B	ubiquitin-conjugating enzyme e2 28-like	Not DE			3986.56	3997.91	5513.46	5760.21	4629.71	4770.31	4551.20	4466.18	5441.93	4236.44	5198.02	3453.63	4839.06	4319.49	5194.00	3726.50	3294.34	4938.84	4429.28	4352.60	6010.99	7311.10	3959.68	5817.02	5401.92	5886.13	3830.43	4963.49	4477.08	4866.16	4189.05	4611.84	6181.67	4010.75	3741.43	4552.99	0.96	1.0000	1.0000	1.0000	0.7137	0.95	1.0000
IWGSC_chr6AL-ab-k71_contigs_longerthan_200_5750299:6676-14018	IWGSC_CSS_6AL_scaff_5750299:6676-14018	Traes_6AL_28CCA7F5D	aconitate cytoplasmic	Not DE			2981.30	2651.14	2945.03	4515.59	3972.08	3356.45	3073.46	3227.68	5515.49	9036.51	6951.68	4890.06	3508.16	3032.27	3562.99	3476.26	3021.75	3307.11	3574.11	3801.51	9799.07	17101.05	3607.54	4867.56	3087.29	3541.00	2915.42	3412.66	3427.62	5967.22	4478.20	4914.05	9937.60	4652.32	4170.04	4350.81	1.04	1.0000	0.8754	0.2482	0.7715	2.02	0.0188
IWGSC_chr6AL-ab-k71_contigs_longerthan_200_5833707:2120-6793	IWGSC_CSS_6AL_scaff_5833707:2120-6793	Traes_6AL_2722E6FD6	uncharacterized aarf domain-containing protein kinase chloroplastic-like isoform x2	Not DE			5216.44	4413.97	11290.68	5540.11	6282.07	5802.92	6132.32	4720.33	4819.32	2233.47	5724.43	1935.02	7026.44	4749.92	8151.29	4053.74	2249.20	5811.89	4273.70	3548.60	3802.48	4375.43	2269.43	6587.25	8058.73	7724.18	1859.89	6230.63	3689.40	2282.63	2638.56	3798.18	4801.62	2480.21	2390.69	2592.46	0.87	1.0000	1.0000	0.5637	0.6168	0.56	0.4972
IWGSC_chr2BL-ab-k71_contigs_longerthan_200_8084339:11155-13715	IWGSC_CSS_2BL_scaff_8084339:11155-13715	Traes_2BL_07012A914	duf246 domain-containing protein at1g04910-like	Not DE			6466.34	6417.36	5551.55	5281.51	5058.39	6430.32	5110.83	4362.62	5049.88	4291.97	4015.15	4299.24	5911.88	6619.84	5548.67	4779.57	5283.17	4924.87	4208.08	4266.00	4045.42	3468.33	3831.44	3953.26	5683.39	5520.80	3844.82	4850.02	4105.93	3363.34	3371.43	3790.43	3700.48	4397.23	3953.17	3668.13	0.88	0.9440	1.0000	0.2482	0.2632	0.74	0.5140
IWGSC_chr7AS-ab-k71_contigs_longerthan_200_4254657:1-5885	IWGSC_CSS_7AS_scaff_4254657:1-5885	Traes_7AS_29FF84C97	glycerophosphoryl diester phosphodiesterase 1	Not DE			6351.81	5248.06	4472.55	8798.24	3316.40	3179.61	2910.52	2522.51	3222.45	2855.98	2306.90	2750.49	7589.42	4233.20	8457.26	7157.46	3453.25	4359.14	3160.29	4281.74	2823.05	2359.96	2920.09	3546.02	8631.60	11890.23	6250.18	8137.65	3803.42	4482.19	4685.10	4032.87	3772.82	3262.39	3526.27	4239.66	0.48	0.0297	0.0014	0.0209	0.0174	0.45	0.0061
IWGSC_chr7BS-ab-k71_contigs_longerthan_200_3167138:6188-7044	IWGSC_CSS_7BS_scaff_3167138:6188-7044	Traes_7BS_1A6D16C6B	heat shock protein 90	Not DE			3688.54	2729.03	7564.26	6140.21	5686.79	7239.88	5224.32	3540.62	6755.31	1531.04	6048.53	1232.79	6686.12	3108.41	8247.46	1673.58	2579.24	3721.81	4430.34	3264.20	6983.70	5475.37	2317.78	1332.88	8025.62	12961.47	1140.72	5225.12	6802.88	4692.40	3791.45	6916.65	3953.66	2485.59	2551.21	3216.50	1.08	1.0000	0.7792	1.0000	0.7611	0.77	0.9163
IWGSC_chr1AL_v2-ab-k71_contigs_longerthan_200_3974808:9591-13835	IWGSC_CSS_1AL_scaff_3974808:9591-13835	Traes_1AL_5A7E85C4E	sulfite reductase	Not DE			7432.68	6632.29	6595.28	4356.68	4387.12	4552.59	3463.40	3371.07	3483.51	3178.17	3774.65	3515.73	8438.31	7456.33	8708.28	6052.31	4718.43	5063.69	4234.54	4118.38	2956.53	2796.19	3200.75	2923.26	6736.40	6717.63	4840.59	6771.74	3317.09	3351.47	4194.03	3745.04	3014.07	3688.05	3657.75	3388.92	0.63	0.0856	0.2057	0.0833	0.0189	0.56	0.0531
IWGSC_chr1BL-ab-k71_contigs_longerthan_200_3906802:7817-13618	IWGSC_CSS_1BL_scaff_3906802:7817-13618	Traes_1BL_301F6C93C	aspartic proteinase-like	Not DE			2486.46	2056.63	2571.26	2789.30	4232.21	3761.68	3649.95	3127.92	5693.12	5784.31	7914.69	3397.93	2454.32	2291.21	2517.70	3186.38	2386.11	4705.74	4161.51	3108.72	9908.54	17289.21	3360.52	10078.82	2628.11	2747.56	1936.24	2222.22	5523.05	4523.73	4226.44	6028.82	11197.89	5206.30	4140.16	5339.83	1.49	0.2498	0.0438	0.0209	0.0046	2.30	0.0106
IWGSC_chr7AL-ab-k71_contigs_longerthan_200_4504190:3645-4250	IWGSC_CSS_7AL_scaff_4504190:3645-4250	N/A	hypothetical protein SORBIDRAFT_10g013313	Not DE			4702.69	4946.36	6952.13	7200.26	6517.84	8905.22	5904.19	2209.19	3756.24	1944.09	3012.91	1472.04	7426.22	4887.98	8684.56	3399.26	4376.16	5305.52	2883.00	3426.57	1586.29	1618.55	2003.49	1743.52	9768.50	11233.79	3072.53	4515.89	3809.24	4015.16	4205.25	5425.50	2342.94	5409.91	4423.63	5135.03	0.99	1.0000	0.9865	1.0000	0.9850	0.43	0.0011
IWGSC_chr7AS-ab-k71_contigs_longerthan_200_4255703:745-1476	IWGSC_CSS_7AS_scaff_4255703:745-1476	Traes_7AS_70CBDDEA3	thylakoid membrane protein slr0575-like	Not DE			5933.69	6897.50	7873.15	4560.00	5342.87	5795.82	5656.97	4261.34	3739.19	3350.63	3199.73	2987.00	6410.33	6324.43	6188.09	5479.35	5085.15	4970.27	4737.26	4109.53	2805.77	2226.09	3271.18	4358.23	5895.32	6400.82	6489.16	5711.59	4582.95	3026.84	3390.12	3842.46	2739.19	3471.38	3507.48	2981.06	0.83	0.8521	0.9437	0.1489	0.2338	0.53	0.0314
IWGSC_chr3B-ab-k71_contigs_longerthan_200_10446811:1916-3838	IWGSC_CSS_3B_scaff_10446811:1916-3838	Traes_3B_650ED4576	predicted protein	Not DE			4875.06	5145.52	9873.18	4530.39	6101.83	6264.14	6236.83	4898.99	5171.00	2447.14	4819.21	1991.64	5493.12	5237.19	5878.37	3425.30	3167.21	7188.69	5546.92	2984.72	3887.94	3800.65	2441.82	6604.27	6152.50	7074.39	2459.58	5285.00	5289.19	1909.68	3390.12	4725.86	4436.72	3459.08	2774.05	2629.22	0.96	1.0000	0.9583	0.3865	0.8900	0.59	0.4733
IWGSC_chr5AL-ab-k95_contigs_longerthan_200_2764154:1051-2899	IWGSC_CSS_5AL_scaff_2764154:1051-2899	Traes_5AL_1F8B14C11	hypothetical protein TRIUR3_17719	Not DE			6543.07	6469.61	6921.10	6032.63	6095.98	6130.84	6227.84	5328.76	5717.34	3335.48	4616.90	2535.89	7161.81	5350.89	6125.65	3389.07	2590.25	4401.04	5344.77	2929.61	3603.72	5480.99	3034.67	5502.80	5901.94	5314.36	3123.43	5438.41	4524.78	3181.10	2885.34	3928.81	4435.91	2927.39	2364.22	2700.11	0.92	1.0000	1.0000	0.1489	0.0985	0.62	0.1532
IWGSC_chr4BL-ab-k71_contigs_longerthan_200_5169072:1-309	IWGSC_CSS_4BL_scaff_5169072:1-309	Traes_4BL_F32809B15	glyceraldehyde-3-phosphate dehydrogenase chloroplastic	Not DE			6295.09	8080.61	9797.01	3946.08	5512.40	6361.00	5969.37	4253.00	4156.35	2881.22	4187.52	3351.36	5606.98	5251.41	6193.09	4946.02	4818.66	5274.09	4214.43	4602.55	2905.63	2364.64	3024.16	4909.53	6071.92	6211.50	4799.66	5507.75	3167.00	2155.49	2808.07	3257.95	3186.08	4266.61	3974.52	3241.88	0.79	0.9000	0.8400	0.3865	0.3074	0.52	0.1025
IWGSC_chr3B-ab-k71_contigs_longerthan_200_4202953:1-1326	IWGSC_CSS_3B_scaff_4202953:1-1326	Traes_3B_CE6BA8E33	universal stress protein a-like	Not DE			3095.84	2659.03	4627.70	2108.26	4154.27	4016.73	2621.71	2241.05	3743.68	5150.86	4893.53	3712.98	4246.99	3239.36	5446.27	4166.98	8254.80	9330.28	3293.65	4928.28	7625.13	8391.39	2610.00	5937.26	3574.06	3743.64	2206.20	2565.80	6180.42	5852.79	4776.09	6948.75	7971.62	5064.15	3616.77	4491.73	1.04	1.0000	0.7879	1.0000	0.8283	1.40	0.3126
IWGSC_chr5AL-ab-k95_contigs_longerthan_200_2784284:1-10947	IWGSC_CSS_5AL_scaff_2784284:1-10947	Traes_5AL_A33DF5E3A	hypothetical protein TRIUR3_08308	Not DE			6785.49	7578.77	8830.85	4745.56	5391.59	5699.84	5642.36	4006.81	3213.48	2184.68	3449.52	3050.92	7536.28	7193.40	7700.46	6022.87	4543.63	4292.79	4039.80	3978.64	2521.54	1649.44	3318.48	3814.87	7260.70	6955.47	6402.86	6017.34	3738.27	2082.59	3082.27	3333.23	2538.25	2949.67	3269.27	2595.96	0.74	0.4866	0.6640	0.1489	0.1043	0.43	0.0012
IWGSC_chr2AL-ab-k71_contigs_longerthan_200_6377196:3258-8591	IWGSC_CSS_2AL_scaff_6377196:3258-8591	Traes_2AL_85FCE950B	alanine aminotransferase 2	Not DE			6763.25	6045.67	7555.80	4574.81	5445.17	5566.54	5674.95	3605.11	4993.37	3250.52	4385.70	3091.10	5341.31	5205.72	5336.37	4540.65	4514.29	6053.73	4491.72	3652.91	3357.90	3916.73	2658.36	4816.51	5989.14	6025.03	4828.42	4410.83	5184.47	2330.10	3254.27	4425.86	3896.60	3667.31	3682.51	3251.51	0.81	0.7253	0.8848	0.1489	0.2010	0.63	0.1937
IWGSC_chr1AL_v2-ab-k71_contigs_longerthan_200_3841172:253-2296	IWGSC_CSS_1AL_scaff_3841172:253-2296	Traes_1AL_1F1744680	serine threonine-protein kinase chloroplastic-like	Not DE			6058.24	6089.05	6749.02	4761.35	5414.00	5280.39	5459.19	4046.26	5185.35	3897.43	4442.47	3521.21	6143.39	5459.51	6292.99	4408.16	3565.71	4332.95	4544.64	3368.51	3503.85	3818.44	3474.05	4748.45	6041.02	5435.18	4377.00	5112.69	4693.49	2365.70	3225.60	3937.66	4094.32	3565.88	3473.33	3400.30	0.85	0.8884	0.9782	0.1489	0.1598	0.72	0.4608
IWGSC_chr7BL-ab-k71_contigs_longerthan_200_6744585:1-5875	IWGSC_CSS_7BL_scaff_6744585:1-5875	Traes_7BL_33D89470B	v-type proton atpase catalytic subunit a-like	Not DE			4140.02	3899.32	5019.81	5275.59	4357.89	3886.09	3789.29	3642.28	3864.79	4026.98	4483.75	3922.09	5415.95	4367.20	6085.68	4690.11	3684.29	4229.05	4078.96	4125.27	5965.86	5319.04	3736.84	4262.94	5270.57	6100.19	4321.68	4885.74	4293.25	4331.32	4979.24	4604.09	5985.55	4284.29	4080.39	4548.62	0.85	0.9307	0.9563	0.1489	0.1364	0.89	0.9160
IWGSC_chr6BS-ab-k71_contigs_longerthan_200_3003306:1-820	IWGSC_CSS_6BS_scaff_3003306:1-820	Traes_6BS_442861A67	ferredoxin--nadp leaf chloroplastic-like	Not DE			6367.37	7302.72	7500.79	4695.22	5123.66	6436.54	5804.18	4101.65	4426.39	3883.97	3821.10	3427.15	6104.17	6577.20	5922.08	4426.28	4729.43	5053.21	4414.46	3974.71	3049.67	2670.75	3129.27	4411.54	5257.33	5487.51	5105.03	4754.40	4195.52	2697.11	3297.89	3435.08	2593.71	3371.49	3237.68	2929.42	0.83	0.7944	0.9289	0.2482	0.2321	0.60	0.1254
IWGSC_chr4BL-ab-k71_contigs_longerthan_200_6887705:1-1034	IWGSC_CSS_4BL_scaff_6887705:1-1034	Traes_4BL_4447E55C5	pheophorbide a chloroplastic	Up_Up_HD_vs_22DAA_only			3042.46	3027.76	2867.45	4088.21	5256.16	6153.06	5396.26	5345.07	8655.41	9114.75	8241.89	7016.85	2967.96	3165.26	2994.76	2477.54	2689.26	2998.05	4093.77	3733.61	7763.40	10713.90	3724.22	4284.49	2971.39	2907.39	2185.18	2613.08	3227.50	5572.23	3253.02	3658.69	6801.36	3744.14	3171.93	3731.14	1.70	0.0376	0.0051	0.0209	0.0008	2.54	0.0003
IWGSC_chr6BL-ab-k71_contigs_longerthan_200_4402652:6296-9126	IWGSC_CSS_6BL_scaff_4402652:6296-9126	Traes_6BL_B95E66E93	glyceraldehyde-3-phosphate dehydrogenase	Not DE			4871.72	4359.74	3607.94	5990.19	3691.49	4201.57	3134.15	3043.33	4403.96	2967.02	5388.97	3544.95	5556.38	4786.46	5465.00	4503.28	4382.27	3582.12	3387.84	4693.09	5650.91	5498.77	3979.65	3009.47	5760.65	6132.54	3457.57	4778.57	4614.37	5854.48	5196.11	5535.09	5306.38	4580.10	4012.94	4689.53	0.75	0.3903	0.5916	0.0833	0.0945	0.87	0.7973
IWGSC_chr4AL_V2-ab-k71_contigs_longerthan_200_7136559:2199-8709	IWGSC_CSS_4AL_scaff_7136559:2199-8709	Traes_4AL_516694F65	4-hydroxyphenylacetaldehyde oxime monooxygenase	Up_Flat			2822.28	3641.99	2887.20	1868.42	5243.50	6094.40	6606.54	5673.95	6558.84	5501.66	5916.41	6621.45	2847.77	2786.61	2577.64	4307.39	5731.79	4152.23	4700.22	3718.85	4170.25	2883.25	6451.95	7247.45	3161.24	2290.90	5068.52	3636.46	5500.94	2664.06	3732.87	5284.90	4636.85	5385.32	6588.91	4183.64	2.11	0.0003	0.0000	0.0209	0.0005	2.19	0.0030
IWGSC_chr5BS-ab-k71_contigs_longerthan_200_2288903:2360-6425	IWGSC_CSS_5BS_scaff_2288903:2360-6425	Traes_5BS_DFCC9863A	heat shock cognate 70 kda protein 1	Not DE			4533.67	4181.29	3898.49	4800.83	2928.64	4835.18	3588.14	3665.80	5287.62	4678.93	4744.89	4268.19	4728.99	3759.13	5282.67	3184.11	4915.23	3468.63	4501.25	4444.12	4990.28	4410.06	4801.65	2899.43	4507.86	5787.19	3297.14	4252.17	6666.75	5370.49	4832.17	4495.60	4812.07	4998.08	5972.45	5247.93	0.86	0.9439	0.9689	0.2482	0.2516	1.09	0.9663
IWGSC_chr1BL-ab-k71_contigs_longerthan_200_1069416:4489-7154	IWGSC_CSS_1BL_scaff_1069416:4489-7154	Traes_1BL_7F667EEA3	af433653_1 small ras-related gtp-binding protein	Not DE			5452.19	5421.58	6280.75	5548.00	4161.09	4274.44	3098.19	3121.09	3594.76	3444.84	4406.34	4464.52	6282.55	5377.28	6688.88	4429.68	5069.25	4348.66	3529.66	4344.72	4763.66	4284.62	3832.49	2734.95	5623.78	6282.85	3778.43	4547.42	3748.74	4422.01	4353.57	4040.62	4147.37	4470.99	4508.16	4098.74	0.65	0.1141	0.2305	0.0209	0.0018	0.70	0.3734
IWGSC_chr3B-ab-k71_contigs_longerthan_200_10753103:6731-11051	IWGSC_CSS_3B_scaff_10753103:6731-11051	Traes_3B_8E66C933E	mitochondrial 2-oxoglutarate malate carrier	Down_Down_HD_vs_22DAA_only			7823.00	8129.90	8674.29	4975.54	4233.19	5090.22	4720.88	3394.58	3357.92	2360.50	2335.81	2653.69	7523.63	7347.70	7474.41	5521.24	4817.44	4409.78	3889.51	3898.93	1644.86	1296.53	3097.74	3481.36	7151.42	7015.41	6128.47	6139.22	3589.34	2219.91	3009.98	3038.76	1870.33	3190.93	3362.33	2795.51	0.59	0.0270	0.0953	0.0433	0.0143	0.36	0.0001
IWGSC_chr2BS-ab-k71_contigs_longerthan_200_5245974:3585-8668	IWGSC_CSS_2BS_scaff_5245974:3585-8668	Traes_2BS_C7E82EE7A	chloroplast inositol phosphatase-like protein	Not DE			4553.68	5222.42	5933.78	3689.46	4796.31	5448.35	5587.30	4825.40	6108.48	7379.29	5321.88	5101.01	4909.91	5906.18	4721.93	4211.14	4498.40	4027.38	4403.88	3450.19	4292.20	6978.78	3444.62	4365.03	3960.38	4298.29	4926.90	4400.32	4003.54	2453.85	2751.98	3412.94	3628.95	2938.92	2908.96	2649.35	1.06	1.0000	0.7353	0.5637	0.5148	1.23	0.6650
IWGSC_chr6BS-ab-k71_contigs_longerthan_200_3044509:728-3877	IWGSC_CSS_6BS_scaff_3044509:728-3877	Traes_6BS_6F8DEF103	calnexin-like protein	Not DE			4102.21	3334.38	3572.68	7904.99	3859.07	3735.02	3688.15	3443.52	4534.94	4554.43	4543.62	3271.91	4167.28	2387.65	4543.34	3555.52	2653.81	3896.42	3574.11	3647.99	6668.75	6651.14	4090.02	3941.91	4799.26	6583.49	3355.78	4741.79	5357.83	8545.66	5156.23	4714.79	4955.94	4146.75	4158.09	4562.62	0.78	0.9253	0.6621	0.7728	0.3818	0.89	0.9270
IWGSC_chr7BL-ab-k71_contigs_longerthan_200_6650271:2137-2994	IWGSC_CSS_7BL_scaff_6650271:2137-2994	N/A	hexaubiquitin protein	Not DE			4154.47	4710.73	5187.65	3883.90	4690.12	4561.47	4530.97	4325.45	4815.74	5322.47	4745.93	4246.27	4440.55	4590.54	4357.26	4216.80	3988.66	4716.22	4029.21	4280.76	5229.37	6604.33	3085.12	4295.84	4469.23	5231.59	4463.30	3662.73	3924.42	5572.23	4252.61	4245.41	4891.64	3900.88	3697.03	3851.93	1.01	1.0000	0.8800	0.7728	0.8140	1.07	0.9659
IWGSC_chr1BS-ab-k71_contigs_longerthan_200_1912213:339-9295	IWGSC_CSS_1BS_scaff_1912213:339-9295	Traes_1BS_0039045F7	6-phosphofructo-2-kinase fructose- -biphosphatase 1-like	Not DE			6017.09	5916.51	8819.57	3687.48	6174.90	5197.75	5936.78	4254.51	3330.11	1954.18	3833.49	2256.46	5971.34	5175.27	5661.07	4976.59	4752.66	5684.43	4988.10	3895.98	2189.31	1890.03	3021.00	4640.68	6121.59	6175.35	4985.54	5047.55	4873.83	1575.72	3726.64	4642.83	2887.08	3746.44	3773.02	3257.64	0.88	1.0000	1.0000	0.7728	0.5650	0.47	0.0561
IWGSC_chr2AS-ab-k71_contigs_longerthan_200_5204159:1266-4991	IWGSC_CSS_2AS_scaff_5204159:1266-4991	Traes_2AS_A4A5BE528	nadp-dependent glyceraldehyde-3-phosphate dehydrogenase	Not DE			6120.51	5672.99	8207.43	4532.37	5878.72	6327.23	6417.75	4645.98	4145.59	1801.08	4217.45	1951.46	5873.92	5172.22	5930.83	4111.49	3604.83	6063.33	4711.86	3514.16	2543.63	2179.29	3204.95	4839.20	6452.73	6661.50	3708.73	5109.54	4663.24	2258.90	3120.91	4435.82	3223.05	3310.79	3505.77	2863.78	0.95	1.0000	0.9899	0.7728	0.7571	0.49	0.0337
IWGSC_chr6AS-ab-k71_contigs_longerthan_200_4428388:214-4659	IWGSC_CSS_6AS_scaff_4428388:214-4659	Traes_6AS_AB7CDF374	nia1_horvu ame: full=nitrate reductase	Not DE			11671.67	5482.71	8562.87	5463.12	3278.40	5289.28	2255.37	2012.32	3873.76	3453.26	5088.61	1566.10	5878.98	4611.86	12556.01	2908.96	1831.14	9537.20	2806.80	2853.84	5116.07	3997.24	2425.00	6223.12	5447.18	4527.57	1374.18	6064.62	2165.24	2484.36	2057.76	2090.05	6712.95	2626.20	3694.47	2974.94	0.41	0.1248	0.0001	0.0209	0.0327	0.45	0.0932
IWGSC_chr7BL-ab-k71_contigs_longerthan_200_6685401:519-3797	IWGSC_CSS_7BL_scaff_6685401:519-3797	Traes_7BL_D5E233F60	glyceraldehyde-3-phosphate cytosolic-like	Not DE			8287.82	12111.05	747.54	7103.54	809.61	889.54	710.21	685.06	484.44	461.00	5912.28	1163.39	767.92	729.90	659.40	492.56	1205.28	1283.38	626.55	1091.35	1335.67	563.54	1114.22	1284.10	16623.00	21089.99	818.75	574.73	1036.66	5829.90	13186.58	15347.70	9389.44	1665.77	12873.86	11723.82	0.11	0.0534	0.0000	0.0833	0.0372	0.28	0.1990
IWGSC_chr4AL_V2-ab-k71_contigs_longerthan_200_7066665:6923-16800	IWGSC_CSS_4AL_scaff_7066665:6923-16800	Traes_4AL_49A8E719D	ankyrin repeat domain-containing protein 2-like	Not DE			3720.79	2773.40	9114.35	5105.82	6885.14	6617.82	6159.29	5347.35	4632.72	2471.54	5129.89	1535.96	5003.52	3726.64	5316.39	3306.41	2425.22	5570.93	4834.63	2887.30	4961.47	5183.30	2497.53	2283.47	5625.99	7430.21	1910.79	5301.82	5809.26	2238.55	3316.59	5665.72	4625.60	4547.83	3648.36	2975.81	1.21	0.9633	0.3755	0.2482	0.4589	0.66	0.7790
IWGSC_chr1BS-ab-k71_contigs_longerthan_200_3416257:13346-18061	IWGSC_CSS_1BS_scaff_3416257:13346-18061	Traes_1BS_44CE2D44E	nuclease harbi1-like	Not DE			6116.06	6959.62	6050.85	4964.68	5015.52	6123.73	5313.10	4531.80	4506.23	3873.87	3590.93	4213.40	5937.18	6943.67	5567.41	4323.24	5153.60	4415.89	4332.97	4091.81	2376.55	2229.84	3011.54	4196.01	5521.13	5443.74	5038.64	4737.59	4258.34	3202.29	2936.45	3435.08	2427.33	3488.28	3195.84	2955.68	0.87	0.9321	1.0000	0.3865	0.2059	0.67	0.2841
IWGSC_chr5BL-ab-k71_contigs_longerthan_200_10818907:4040-8181	IWGSC_CSS_5BL_scaff_10818907:4040-8181	Traes_5BL_1126D831F	receptor-like protein kinase feronia	Not DE			4403.56	3859.88	2492.27	5990.19	3132.26	3014.32	2927.37	2948.50	4501.74	7065.51	4187.52	4048.11	3810.52	3082.02	3865.21	4207.74	3036.42	3012.02	4095.89	4458.88	7466.69	7896.18	2681.48	5119.38	4816.92	5535.07	4463.30	4237.46	3676.60	6564.79	4611.57	3810.36	8462.72	4085.28	3912.19	4955.60	0.72	0.6370	0.4472	0.2482	0.1663	1.18	0.8945
IWGSC_chr7BL-ab-k71_contigs_longerthan_200_6630673:1-2872	IWGSC_CSS_7BL_scaff_6630673:1-2872	Traes_7BL_FD4254327	vacuolar proton-inorganic pyrophosphatase	Down_Down_HD_vs_22DAA_only			9966.95	10290.06	7640.43	4478.08	3127.39	3859.43	3191.46	2319.20	2405.18	1953.34	1710.31	1476.61	7082.11	8149.68	5729.76	7987.46	6516.57	3716.57	3539.19	3116.59	1612.21	611.29	3008.39	2629.46	5832.40	5441.84	10992.30	6331.50	4749.33	1836.78	3056.10	3561.28	1798.80	3085.67	4518.40	2910.17	0.39	0.0111	0.0000	0.0209	0.0112	0.23	0.0000
IWGSC_chr1BS-ab-k71_contigs_longerthan_200_3412855:228-6763	IWGSC_CSS_1BS_scaff_3412855:228-6763	Traes_1BS_B67548763	methionine s-methyltransferase	Not DE			4217.86	3899.32	3981.71	5416.73	4509.88	4468.16	4784.94	4065.99	5383.61	3788.07	6995.03	3631.70	3764.98	4029.16	3451.84	3108.25	2939.85	5301.16	4957.40	4149.87	4824.16	4484.02	3344.76	8553.10	3459.26	3725.57	2856.78	3088.00	6208.34	4889.05	4054.44	5511.84	6760.37	3708.80	3599.69	4028.72	1.02	1.0000	0.9124	0.3865	0.8200	1.13	0.9447
IWGSC_chr5BL-ab-k71_contigs_longerthan_200_10880094:5612-7528	IWGSC_CSS_5BL_scaff_10880094:5612-7528	Traes_5BL_E0E94A9A9	chlorophyll a-b binding protein chloroplastic-like	Flat_Down			6647.60	9467.80	8564.28	3224.57	5316.57	6877.31	6544.73	4167.27	2904.87	2799.62	2421.48	2978.78	5374.20	7438.05	6020.74	4802.21	5962.82	5297.67	4474.79	3771.99	1546.92	1233.81	2512.25	4191.48	5761.76	7151.45	7242.64	4379.30	3587.01	2060.55	2416.71	2662.38	1347.89	3237.03	3147.17	2125.08	0.82	0.9641	0.9344	0.3865	0.4542	0.40	0.0338
IWGSC_chr5BL-ab-k71_contigs_longerthan_200_10850867:9665-13276	IWGSC_CSS_5BL_scaff_10850867:9665-13276	Traes_5BL_B04F686A8	lrr receptor-like serine threonine-protein kinase	Not DE			8952.80	6503.13	4182.00	7214.08	4626.79	3870.10	4654.58	3362.34	4257.73	3227.81	5281.62	2313.08	6360.99	5563.06	6091.93	5275.53	2673.37	4073.65	3546.60	5263.86	2221.96	3935.45	2698.30	6142.58	8504.66	6388.45	3099.09	4857.37	2807.48	3103.97	3086.01	3514.78	3690.83	2053.01	2431.67	3473.82	0.61	0.1612	0.1186	0.0833	0.0496	0.56	0.0867
IWGSC_chr3B-ab-k71_contigs_longerthan_200_6749645:259-3673	IWGSC_CSS_3B_scaff_6749645:259-3673	Traes_3B_FF743C11E	af314182_1 triose phosphate translocator	Not DE			5825.83	6534.68	6568.48	3011.38	4981.42	4881.39	5690.68	3767.46	3995.77	4196.06	4236.03	3785.12	5251.49	6333.56	5460.01	5480.48	4879.78	3919.12	4653.65	3813.32	4079.03	3029.29	3486.66	4911.80	4465.91	4618.90	7297.96	4039.93	4506.16	1835.94	2819.29	3591.17	3524.46	3063.39	3323.06	2918.05	0.88	0.9939	1.0000	0.2482	0.5252	0.74	0.5461
IWGSC_chr6BL-ab-k71_contigs_longerthan_200_4219693:4462-8126	IWGSC_CSS_6BL_scaff_4219693:4462-8126	Traes_6BL_4B6AB09D3	uncharacterized aarf domain-containing protein kinase chloroplastic-like isoform x2	Not DE			4986.26	4668.34	10060.77	5544.06	5488.04	5819.81	6078.38	4722.22	4819.32	2347.04	4776.89	2483.84	6855.65	5072.74	7613.04	4065.07	2222.31	4700.50	4269.46	3296.68	3112.08	2770.92	2598.44	4505.69	7501.32	6876.51	2218.38	6084.59	3459.03	1918.15	2799.34	3486.00	3699.68	2194.39	2518.76	2574.08	0.88	1.0000	1.0000	0.7728	0.5770	0.57	0.3643
IWGSC_chr7BS-ab-k71_contigs_longerthan_200_3165889:1322-2322	IWGSC_CSS_7BS_scaff_3165889:1322-2322	Traes_7BS_3C649CF2D	proton gradient regulation 5	Not DE			5476.65	5855.38	8830.85	4242.18	5290.26	4683.22	5162.52	4263.62	3936.56	3259.77	3223.47	2851.85	5828.38	6022.92	5639.84	4840.71	4951.90	4560.81	4389.06	3434.45	3092.88	3077.96	3004.18	3926.03	6380.98	6514.99	4848.34	5321.78	3767.35	2375.87	2748.24	3424.01	3505.97	3419.13	3178.76	2547.82	0.79	0.9030	0.8620	0.1489	0.2574	0.54	0.0844
IWGSC_chr3B-ab-k71_contigs_longerthan_200_10419885:296-8849	IWGSC_CSS_3B_scaff_10419885:296-8849	Traes_3B_5824FC082	beta-galactosidase-like isoform x1	Not DE			3372.73	3233.82	3897.08	3653.92	5081.77	4623.68	5116.44	4131.61	5221.23	5177.78	5901.96	4533.01	3382.91	3189.62	3838.99	3775.19	3652.50	4542.48	4887.55	3863.51	5359.00	7706.14	3634.87	5812.48	3501.21	3721.76	3488.55	3172.05	5293.84	3171.78	4195.28	5209.63	6099.68	4066.08	4383.50	3975.33	1.34	0.5845	0.1623	0.0209	0.0044	1.47	0.2923
IWGSC_chr6AL-ab-k71_contigs_longerthan_200_5778495:3877-6883	IWGSC_CSS_6AL_scaff_5778495:3877-6883	Traes_6AL_358252432	predicted protein	Not DE			5505.57	6422.29	2787.06	4238.24	4417.32	5655.41	4604.01	4450.25	5240.07	8338.29	4177.20	8257.86	3837.09	5719.39	3438.11	4164.71	6050.83	3810.86	4344.61	5223.51	2891.23	2983.42	3930.25	3603.87	3269.41	2514.47	5791.01	2991.33	3987.25	3524.39	3405.08	3812.57	2696.59	4478.68	3637.26	3645.37	1.01	1.0000	0.9068	0.7728	0.9423	1.37	0.6316
IWGSC_chr7AS-ab-k71_contigs_longerthan_200_4147119:1-1557	IWGSC_CSS_7AS_scaff_4147119:1-1557	Traes_7AS_85178E0D7	protein transparent testa 12-like	Not DE			2887.89	2452.97	4418.95	3383.48	4773.90	5344.38	5027.67	4164.99	5357.60	3006.56	6838.14	3304.79	2993.26	2442.47	3722.84	2346.19	1957.05	4850.67	4176.33	3956.01	6658.18	6248.61	3445.67	9656.84	4341.19	4553.26	919.44	2751.77	3176.31	4524.57	4787.30	4001.87	7967.61	6199.77	4381.79	5985.76	1.47	0.2099	0.0481	0.0433	0.0180	1.41	0.5736
IWGSC_chr6AS-ab-k71_contigs_longerthan_200_4359847:4376-5815	IWGSC_CSS_6AS_scaff_4359847:4376-5815	Traes_6AS_501A294BA	30s ribosomal protein s21	Not DE			5171.96	7270.18	7228.58	3061.72	4982.40	5294.61	5262.53	3760.63	2953.32	3052.83	2771.38	2373.35	5704.40	7317.25	6133.14	6009.28	6433.44	4793.92	4355.19	3787.73	2302.61	1742.12	2890.66	3570.98	5776.11	6814.67	7422.98	5259.79	4128.03	2130.06	3255.52	3253.53	1863.10	3172.49	3310.25	2364.90	0.85	0.9807	0.9899	0.5637	0.4649	0.49	0.0600
IWGSC_chr3B-ab-k71_contigs_longerthan_200_10372204:1835-4473	IWGSC_CSS_3B_scaff_10372204:1835-4473	Traes_3B_4B480BFB0	chlorophyllide a oxygenase	Not DE			6365.15	6535.67	7177.80	3428.89	5478.30	4864.50	6854.89	4886.85	4150.07	2399.19	3209.02	1463.82	5510.83	5998.56	5347.61	3946.17	4816.22	4842.81	7560.99	3098.87	2303.57	1876.92	2916.94	4611.19	5140.33	5345.75	5452.45	4231.16	7264.78	1891.03	2847.95	4384.90	2666.05	2673.07	3241.94	2026.18	0.94	1.0000	0.9901	0.5637	0.7467	0.48	0.0367
IWGSC_chr3B-ab-k71_contigs_longerthan_200_10441170:4738-6185	IWGSC_CSS_3B_scaff_10441170:4738-6185	Traes_3B_0CBE4D0C0	serine threonine-protein phosphatase pp1-like	Not DE			9081.79	6343.41	3459.84	4736.68	2830.24	2755.72	4091.58	5876.51	2669.83	7908.42	1139.52	2282.94	4093.91	7091.88	3383.16	6388.61	8264.58	3564.66	9953.97	4737.37	1802.34	2725.98	3208.11	1147.98	3209.81	2592.49	12961.73	4385.61	6873.85	2262.29	2172.42	3481.57	1266.72	3024.20	3678.24	1273.47	0.66	0.8980	0.3244	0.1489	0.2053	0.59	0.6612
IWGSC_chr5BL-ab-k71_contigs_longerthan_200_10899485:6690-10353	IWGSC_CSS_5BL_scaff_10899485:6690-10353	Traes_5BL_F1E1934A0	beta-cyanoalanine synthase	Not DE			4382.44	3325.51	2317.38	2985.72	3665.19	3617.72	3494.87	3494.73	4831.88	5689.25	7123.02	4684.60	3143.81	2883.04	3454.34	3261.11	3240.56	4320.72	4096.95	6109.18	7605.92	7883.07	4345.45	5483.52	3507.83	3437.30	2758.31	2762.28	3716.16	3974.47	4450.78	4450.21	8147.65	5012.68	4176.87	4797.18	1.10	1.0000	0.6920	0.2482	0.4743	1.72	0.0986
IWGSC_chr5BS-ab-k71_contigs_longerthan_200_590108:252-1942	IWGSC_CSS_5BS_scaff_590108:252-1942	Traes_5BS_56822FC9B	70 kda heat shock protein	Not DE			5191.98	5398.90	6578.36	3641.09	5284.42	4479.72	4648.96	2711.42	3505.04	2998.99	3308.11	2747.75	5860.01	5483.88	6570.24	5944.74	5847.92	4989.48	3572.00	3984.55	2898.91	2241.07	2797.11	4011.11	5613.85	5769.11	6299.96	5105.34	4870.33	2601.33	3678.03	3898.92	2664.44	3380.71	4157.24	3243.64	0.82	0.8031	0.9136	0.2482	0.3111	0.60	0.1387
IWGSC_chr6BL-ab-k71_contigs_longerthan_200_4402436:1-2064	IWGSC_CSS_6BL_scaff_4402436:1-2064	Traes_6BL_C19E8EDED	protein ruptured pollen grain 1	Not DE			7904.17	9052.73	6875.96	5964.52	5921.59	5675.85	3818.51	5029.10	2628.56	2336.94	2356.45	4958.55	8073.95	8201.45	7364.51	4325.50	5373.63	5307.27	4081.07	2861.71	845.00	584.14	1432.72	1658.44	6836.84	9399.54	5452.45	4767.01	3784.81	2847.14	2798.10	2372.34	968.52	1468.31	1412.21	1165.82	0.69	0.2670	0.4154	0.0209	0.0297	0.41	0.0005
IWGSC_chr5AS-ab-k95_contigs_longerthan_200_1513913:11066-15984	IWGSC_CSS_5AS_scaff_1513913:11066-15984	Traes_5AS_91BEB6A34	elongation factor ts	Not DE			4809.45	5770.59	6640.42	2856.42	4930.76	4624.57	5177.13	2952.29	3797.51	3422.97	3504.22	3072.84	5965.01	6832.00	6928.66	6042.12	5747.68	4099.84	3516.96	3798.56	3064.07	2472.29	3321.63	3698.03	5836.81	6013.61	6604.23	4813.24	4033.79	1686.76	3712.93	3580.10	2391.97	3011.14	3956.59	3027.45	0.88	0.9976	1.0000	0.5637	0.5717	0.69	0.3879
IWGSC_chr6AL-ab-k71_contigs_longerthan_200_5830541:1943-9368	IWGSC_CSS_6AL_scaff_5830541:1943-9368	Traes_6AL_AC7635E23	monodehydroascorbate reductase 4	Not DE			5173.08	4881.29	7620.68	4102.03	4629.71	5068.01	5416.49	3814.12	4019.99	3446.53	4057.47	3094.76	5289.44	5073.75	5686.05	4113.76	3983.77	4883.84	4856.86	3956.99	2676.14	2925.38	3252.26	4563.55	5522.24	5399.98	4377.00	4344.63	4417.74	2396.21	3813.89	4063.86	3604.03	3643.49	4021.48	3286.52	0.87	0.9908	1.0000	0.5637	0.4356	0.67	0.3425
IWGSC_chr1AL_v2-ab-k71_contigs_longerthan_200_3885764:9943-15907	IWGSC_CSS_1AL_scaff_3885764:9943-15907	Traes_1AL_E25202CC2	aspartic proteinase-like	Flat_Up			2148.41	2052.69	1815.25	2598.81	3331.02	4122.48	3248.77	2978.46	5688.63	7588.75	6151.74	6766.64	2335.40	2312.53	2316.63	2760.62	2751.60	3451.17	3233.32	3332.10	8932.95	13839.61	3727.38	7373.37	1847.74	2150.10	2575.75	2020.49	3936.06	4466.09	4478.20	4575.31	8568.01	5796.39	4299.82	5826.46	1.59	0.1392	0.0183	0.0209	0.0060	3.04	0.0000
IWGSC_chr1AL_v2-ab-k71_contigs_longerthan_200_3977325:777-3520	IWGSC_CSS_1AL_scaff_3977325:777-3520	Traes_1AL_0C964B45F	tba2_horvu ame: full=tubulin alpha-2 chain gi	Not DE			3336.03	3330.44	3622.05	6667.28	3201.44	3402.66	3136.39	3407.48	3215.28	3905.84	3939.80	4338.50	4031.92	3053.59	4623.27	4674.26	3202.66	3033.85	3165.58	3805.45	5162.16	3543.22	4000.67	3335.03	4665.70	6103.04	3931.12	4912.01	3668.46	9891.68	5197.36	3659.80	5529.82	5456.01	5186.09	5961.25	0.78	0.8961	0.6762	0.2482	0.3036	0.91	0.9249
IWGSC_chr1AS-ab-k71_contigs_longerthan_200_3250006:2386-7119	IWGSC_CSS_1AS_scaff_3250006:2386-7119	Traes_1AS_9382A3795	nuclease harbi1-like	Not DE			6316.22	6898.49	7166.52	4993.30	5603.00	5768.27	5805.30	4682.77	3936.56	3034.32	3008.78	3875.52	6509.01	7549.72	6020.74	3821.62	4923.79	4381.84	4540.41	3756.24	1920.45	1448.18	2732.99	3865.91	5544.31	5470.38	5294.23	4719.73	3755.72	2563.19	2598.68	2967.92	2053.59	2782.94	2692.94	2279.12	0.86	0.9279	0.9935	0.1489	0.1641	0.55	0.0446
IWGSC_chr2AL-ab-k71_contigs_longerthan_200_6368723:9921-13257	IWGSC_CSS_2AL_scaff_6368723:9921-13257	Traes_2AL_9512478C5	hypothetical protein TRIUR3_16260	Not DE			4607.06	4467.21	6671.45	4132.63	4862.56	5555.88	5546.84	3853.95	5494.86	4583.03	5208.34	4103.82	4722.67	4397.66	5022.91	3303.01	3225.89	4758.12	4575.33	3889.09	4448.71	5231.98	3038.87	5070.61	4899.70	4241.21	2397.62	3782.51	4117.56	2755.60	3225.60	3867.92	4301.69	3636.57	3480.16	3513.21	1.00	1.0000	0.9112	0.7728	0.9782	0.98	1.0000
IWGSC_chr5BL-ab-k71_contigs_longerthan_200_10782210:1794-4031	IWGSC_CSS_5BL_scaff_10782210:1794-4031	Traes_5BL_6D66F8604	hypothetical protein F775_30220	Not DE			2590.99	2676.78	1012.71	4871.90	2087.85	2076.79	1510.32	2351.82	4236.20	10809.83	4470.34	4152.22	2649.15	2099.34	2272.92	3173.92	2299.32	1850.87	2344.29	4339.80	10551.89	15009.76	4364.37	4100.73	3181.11	3326.94	3247.35	3551.36	1830.16	5525.61	5176.17	3100.76	8804.31	6711.48	4573.05	7536.68	0.72	0.9492	0.4204	0.2482	0.3807	2.12	0.4253
IWGSC_chr6BS-ab-k71_contigs_longerthan_200_3017340:4165-8537	IWGSC_CSS_6BS_scaff_3017340:4165-8537	Traes_6BS_D04B2E3A5	glycerate dehydrogenase-like	Not DE			5910.34	5931.30	6555.79	4203.69	4679.40	5068.89	4875.96	3439.34	4403.96	3396.89	4021.34	2954.13	5302.09	5220.95	5297.65	4007.32	4014.33	4669.94	3944.54	3384.26	3461.60	3547.90	3090.38	4756.39	5406.34	5729.15	4410.20	4378.25	4507.33	2704.74	3277.95	3904.45	3733.43	3505.18	3476.74	3003.82	0.80	0.6851	0.8504	0.1489	0.1203	0.65	0.2507
IWGSC_chr7BS-ab-k71_contigs_longerthan_200_3113008:786-21839	IWGSC_CSS_7BS_scaff_3113008:786-21839	Traes_7BS_9B2A4DBEA	chromatin structure-remodeling complex subunit snf21	Not DE			4083.30	3790.87	4198.92	4276.73	4135.76	3670.15	4607.38	3871.40	4403.96	4513.21	4734.57	4492.83	3825.70	3530.71	4237.37	4196.42	3676.95	4429.86	4585.92	4104.61	4350.77	4819.15	3847.21	4889.11	3718.65	3830.22	4295.13	4137.64	4764.46	4262.66	5005.42	5003.72	5217.97	3551.29	4339.95	4508.36	1.00	1.0000	0.9302	1.0000	0.9891	1.11	0.9304
IWGSC_chr1AL_v2-ab-k71_contigs_longerthan_200_3885601:1804-2607	IWGSC_CSS_1AL_scaff_3885601:1804-2607	N/A	hypothetical protein TRIUR3_18459	Not DE			4284.58	4161.57	3983.12	4325.09	4716.42	4874.28	5624.38	5744.88	4749.35	2987.21	2794.09	3604.31	4572.12	5058.53	3306.98	4267.75	4541.18	3163.93	5311.96	4195.14	2912.36	1307.76	4752.25	5142.07	5028.84	3773.14	4198.87	4292.10	4658.58	3342.15	3206.91	3822.53	4628.01	5982.33	4950.43	5642.66	1.25	0.7182	0.3021	0.0209	0.0072	0.84	0.8125
IWGSC_chr2AL-ab-k71_contigs_longerthan_200_6439688:2503-5453	IWGSC_CSS_2AL_scaff_6439688:2503-5453	N/A	predicted protein	Not DE			4180.05	4348.90	5029.68	4215.54	4870.36	5658.96	5126.56	5342.04	6327.38	4763.05	5799.77	4761.30	4306.45	4716.42	3779.04	2905.56	3030.31	3820.47	4878.03	3483.65	4942.27	6453.62	3372.09	6241.27	4223.08	3556.22	2077.86	3565.01	3530.00	2950.55	3139.60	3437.29	4878.78	3305.42	3087.40	3722.39	1.18	0.8695	0.4529	0.0433	0.0153	1.22	0.7384
IWGSC_chr4AL_V2-ab-k71_contigs_longerthan_200_7080509:2680-7402	IWGSC_CSS_4AL_scaff_7080509:2680-7402	Traes_4AL_3BE1CA5A8	anion transporter chloroplastic	Not DE			5157.51	5802.14	7070.61	3546.34	4851.84	4656.56	4900.68	3470.07	3420.72	2400.03	3557.90	2788.84	5801.81	5615.85	6432.87	4956.21	4285.70	4212.47	3633.38	3927.47	2852.82	2048.23	3180.78	4019.05	6368.84	6280.95	4976.68	4878.39	4009.36	2004.61	3649.37	4017.37	3276.10	3575.10	4044.53	3511.46	0.83	0.8754	0.9396	0.1489	0.3010	0.56	0.0686
IWGSC_chr4AL_V2-ab-k71_contigs_longerthan_200_4377497:1267-8840	IWGSC_CSS_4AL_scaff_4377497:1267-8840	Traes_4AL_1CD626203	phosphoglucomutase	Not DE			5084.11	5019.32	6552.97	4839.33	4621.92	4616.57	4736.62	3447.69	3614.49	2306.66	3996.57	2948.65	5695.54	4645.36	5887.12	4394.58	4097.45	5024.40	4269.46	4158.73	3075.59	2502.25	3217.57	4678.12	5100.59	5828.10	4039.55	4470.71	4374.69	3676.96	3484.85	4299.66	3825.87	3375.33	3352.09	3514.96	0.81	0.7538	0.8663	0.0209	0.0862	0.60	0.1113
IWGSC_chr3AL-ab-k71_contigs_longerthan_200_4449543:1-1770	N/A	N/A	alpha-mannosidase i mns4	Not DE			6722.11	7166.66	6641.83	3808.89	5005.78	5411.92	5599.66	4968.40	4024.48	2373.96	2800.28	1902.15	5710.72	7906.04	4879.29	4009.58	6102.17	5490.61	4857.92	3870.40	2566.68	1982.70	2689.89	4220.97	4895.29	4883.39	4590.54	5137.91	4556.19	2518.27	2045.29	3307.77	2411.26	3590.47	2440.21	1680.46	0.86	0.9636	1.0000	0.2482	0.3355	0.46	0.0046
IWGSC_chr1BL-ab-k71_contigs_longerthan_200_3892080:2793-9104	IWGSC_CSS_1BL_scaff_3892080:2793-9104	Traes_1BL_DD29F7E69	chloroplast inner envelope protein	Down_Down_HD_vs_22DAA_only			8175.50	9024.13	9839.33	4741.61	4291.64	3407.11	4435.45	2075.67	2338.79	1587.40	1986.93	1178.00	7646.35	6923.37	7574.32	6474.67	4821.11	4195.88	3635.50	3470.86	1012.07	734.85	2362.98	2830.24	7407.50	7021.12	7354.38	6457.58	3331.05	1903.75	2684.68	2935.81	1446.76	2604.69	2612.68	2107.58	0.45	0.0093	0.0007	0.0209	0.0117	0.22	0.0000
IWGSC_chr1AL_v2-ab-k71_contigs_longerthan_200_3894307:3683-9535	IWGSC_CSS_1AL_scaff_3894307:3683-9535	Traes_1AL_14F65F66D	#N/A	Not DE			4213.41	4056.08	4043.77	4079.33	4514.75	4868.95	5189.49	5576.08	3374.07	5436.04	3996.57	5723.79	3845.94	4106.31	3821.50	4451.19	4134.13	4188.89	4301.21	4226.63	3807.28	3553.51	4871.03	3631.10	4086.21	3599.99	4358.19	4276.34	3890.68	3103.97	4619.04	4129.18	3697.26	4008.45	4628.54	4191.52	1.23	0.7513	0.3417	0.0209	0.0051	1.13	0.8932
IWGSC_chr7AS-ab-k71_contigs_longerthan_200_4214385:16334-28518	IWGSC_CSS_7AS_scaff_4214385:16334-28518	Traes_7AS_0F7738049	alpha-glucan water chloroplastic	Not DE			4495.86	5319.04	1234.15	2208.94	1751.73	2722.84	1408.06	1760.83	2605.23	9638.83	2447.28	12406.42	2711.14	5042.28	2762.47	8050.87	6794.05	2768.44	1922.00	6949.59	1975.18	1253.47	7427.42	1655.04	2443.78	1897.03	8173.14	3292.88	2176.87	5680.72	5875.38	2529.54	2047.96	7124.08	6798.95	6515.28	0.58	0.7493	0.0655	0.3865	0.2117	2.04	0.6340
IWGSC_chr5BL-ab-k71_contigs_longerthan_200_10849010:11017-12960	IWGSC_CSS_5BL_scaff_10849010:11017-12960	N/A	drought-responsive factor-like transcription factor drfl1b	Not DE			2914.58	3270.30	3176.34	3882.91	3653.50	4891.16	4416.35	4653.19	6228.70	7216.09	4838.82	4677.29	2708.61	2641.44	3951.39	3352.83	2501.01	4780.82	5257.98	4475.61	4981.64	4815.40	4738.58	4469.39	3704.30	4388.67	3339.18	3759.39	3599.81	3832.92	4473.22	3699.65	4828.15	4273.53	4750.64	4556.49	1.33	0.5394	0.1826	0.0433	0.0189	1.73	0.0702
IWGSC_chr4BL-ab-k71_contigs_longerthan_200_7036245:462-6841	IWGSC_CSS_4BL_scaff_7036245:462-6841	Traes_4BL_8A2B296CE	30s ribosomal protein chloroplastic-like isoform 1	Not DE			5330.98	6560.32	5481.02	2876.16	4522.54	5547.88	4984.97	3463.24	3832.49	3670.29	2909.69	3507.51	5042.74	6562.99	5718.52	5520.11	5756.24	4442.95	3785.79	4098.70	2475.45	1773.01	3551.83	4174.46	5075.20	5124.08	6620.83	4468.61	4145.49	2316.53	3529.72	3126.22	1900.88	3211.68	3553.59	3021.32	0.91	1.0000	1.0000	0.5637	0.6699	0.69	0.3585
IWGSC_chr4AS_v2-ab-k71_contigs_longerthan_200_5700909:211-2265	IWGSC_CSS_4AS_scaff_5700909:211-2265	Traes_4AS_22A4EDF8D	cell division cycle protein 48-like protein	Not DE			3853.12	3337.34	4067.75	4642.91	3724.62	4336.64	3413.96	3226.54	4342.06	4029.50	4591.10	3846.30	4524.05	3623.09	4841.82	4262.09	3617.05	3719.19	3344.45	4185.30	5039.25	4885.61	4112.10	3830.75	4525.52	5119.33	3256.20	4289.99	4222.28	5378.97	4419.62	4511.10	5217.97	4194.39	4298.97	4622.14	0.92	1.0000	1.0000	0.3865	0.4840	1.06	1.0000
IWGSC_chr6BL-ab-k71_contigs_longerthan_200_4212782:568-1633	IWGSC_CSS_6BL_scaff_4212782:568-1633	Traes_6BL_8946A2143	4-hydroxy-3-methylbut-2-en-1-yl diphosphate synthase	Not DE			5664.58	4750.17	7617.86	5019.95	5766.68	5822.48	6161.53	4496.14	4681.17	3216.87	4064.69	3554.08	6379.97	4546.89	5661.07	3151.28	3106.09	4072.78	4731.97	3493.49	2750.08	3369.10	3184.98	3294.19	5584.05	6058.33	2480.60	4581.04	3948.86	2329.25	2933.95	3922.17	2757.68	2348.83	3275.24	2623.09	0.97	1.0000	0.9747	0.7728	0.8279	0.67	0.3343
IWGSC_chr2BS-ab-k71_contigs_longerthan_200_5246161:4509-10600	IWGSC_CSS_2BS_scaff_5246161:4509-10600	Traes_2BS_3D89DF0AD	omega-6 fatty acid chloroplastic-like	Down_Down_HD_vs_22DAA_only			6610.91	6889.61	7009.96	4443.54	4421.22	4413.96	4755.72	3076.33	2653.68	2475.75	2312.07	2571.51	6813.90	6671.61	6756.32	5739.78	5241.61	3879.83	3487.33	3859.57	1470.10	1076.54	2694.10	2690.71	7121.62	7417.84	7175.14	5383.77	3383.41	2277.54	3356.47	3057.58	1588.22	2848.25	2983.24	2523.31	0.67	0.1253	0.3381	0.0433	0.0257	0.40	0.0004
IWGSC_chr2BL-ab-k71_contigs_longerthan_200_8008296:14002-22861	IWGSC_CSS_2BL_scaff_8008296:14002-22861	Traes_2BL_2F1728CDC	1-phosphatidylinositol-3-phosphate 5-kinase fab1	Not DE			4707.14	4966.08	4898.51	3782.24	4239.03	4629.90	4886.07	3896.81	4281.05	3525.60	4468.27	3762.29	4255.84	4612.87	4248.61	4565.56	3921.43	4035.24	4448.33	3885.16	3377.10	4895.91	3920.79	4422.89	4130.36	3856.86	4978.90	4034.68	5274.06	3466.75	3362.70	4082.68	3433.63	3449.10	4238.35	3245.39	0.96	1.0000	0.9794	0.5637	0.6755	0.87	0.8840
IWGSC_chr6AL-ab-k71_contigs_longerthan_200_5803568:2481-6400	IWGSC_CSS_6AL_scaff_5803568:2481-6400	Traes_6AL_10606E000	phosphate transporter 2-1	Not DE			5759.10	5625.66	7472.59	3726.96	4791.44	5365.71	5494.02	3644.56	4105.22	2734.84	4419.76	2359.65	4740.38	5181.36	4519.62	3621.19	3965.44	4634.15	4445.15	3410.83	2837.46	2797.13	3028.36	4596.44	5246.29	5804.31	4183.38	3601.79	4645.78	2226.69	3564.62	4376.04	3513.21	3104.88	3739.72	2851.53	0.85	0.9451	0.9899	0.1489	0.3931	0.60	0.1475
IWGSC_chr1BL-ab-k71_contigs_longerthan_200_3916683:651-2799	IWGSC_CSS_1BL_scaff_3916683:651-2799	Traes_1BL_4E9E676BB	-dihydroxy-3-keto-5-methylthiopentene dioxygenase 4	Not DE			5249.80	5165.24	5541.67	4192.83	4604.38	4930.26	4479.28	3927.91	4772.67	3964.73	3914.00	3526.69	5728.43	5972.17	5044.14	3634.78	3799.19	3954.04	4672.70	3363.59	3758.31	3849.33	2738.24	3597.07	5787.14	5565.52	3816.05	4386.66	4096.62	2380.11	3271.72	3644.30	3352.45	3460.62	3118.99	2806.02	0.89	0.9930	1.0000	0.1489	0.1814	0.80	0.7297
IWGSC_chr3B-ab-k71_contigs_longerthan_200_10407292:5228-7837	IWGSC_CSS_3B_scaff_10407292:5228-7837	Traes_3B_AA08194CB	predicted protein	Flat_Down			7152.45	8283.71	7686.97	3397.30	4581.00	5176.42	5400.75	3168.13	2625.87	1833.04	2246.01	1506.74	5524.75	5970.14	5942.06	5222.31	5087.59	4955.43	3991.11	3118.56	1534.44	1066.24	2554.29	3407.63	6123.80	7441.62	6295.54	5318.63	4347.93	1950.36	2699.64	3277.88	1718.42	3265.46	3142.90	2181.97	0.69	0.5699	0.4610	0.1489	0.1444	0.31	0.0007
IWGSC_chr2AS-ab-k71_contigs_longerthan_200_5298517:2415-3227	IWGSC_CSS_2AS_scaff_5298517:2415-3227	Traes_2AS_C849DE54E	ribulose- -bisphosphate carboxylase oxygenase small subunit	Flat_Down			7838.57	9809.91	7839.30	3296.63	3888.30	3391.11	4024.16	2345.37	1583.42	693.18	1772.24	965.23	6840.47	9492.73	7313.31	6753.22	4354.16	2723.92	2707.31	3195.32	922.77	527.04	3022.05	2616.98	9355.68	9295.84	7522.56	5431.05	2500.32	1660.48	2346.91	2747.62	1724.05	3132.54	3251.34	2139.08	0.47	0.1376	0.0030	0.1489	0.0385	0.17	0.0001
IWGSC_chr6AS-ab-k71_contigs_longerthan_200_4429358:13735-18681	IWGSC_CSS_6AS_scaff_4429358:13735-18681	Traes_6AS_1A94E971B	1feh2_wheat ame: full=fructan 1-exohydrolase w2 flags: precursor gi	Up_Up_HD_vs_22DAA_only			2992.42	3066.21	1922.45	2057.92	2960.79	4764.97	2912.77	2756.56	9195.47	14845.22	5995.89	10462.27	2430.28	2853.61	2651.32	3014.26	3427.58	2543.19	2273.38	3497.43	6362.44	8509.34	3958.63	3470.02	2165.63	2154.85	3454.25	2195.96	2730.69	3372.66	3496.06	2510.72	4095.93	4716.86	4299.82	4679.03	1.33	0.8600	0.1662	0.5637	0.1831	4.03	0.0003
IWGSC_chr2BL-ab-k71_contigs_longerthan_200_7951756:1246-2231	IWGSC_CSS_2BL_scaff_7951756:1246-2231	Traes_2BL_097A7B03D	predicted protein	Not DE			6823.30	7867.65	6734.92	3937.20	4248.77	5918.45	4877.08	3369.93	3553.49	3292.58	2759.00	3086.54	5767.65	7526.37	5683.55	4644.82	4681.76	4143.50	3575.17	3275.03	1924.29	1437.88	2719.32	2867.67	5363.29	6137.29	5969.14	4718.68	3201.90	2339.42	2768.19	3114.04	1690.29	3435.27	3002.02	2236.24	0.73	0.5362	0.5986	0.1489	0.1367	0.50	0.0147
IWGSC_chr3B-ab-k71_contigs_longerthan_200_10775593:8352-14159	IWGSC_CSS_3B_scaff_10775593:8352-14159	Traes_3B_6D66B909C	ring finger and chy zinc finger domain-containing protein 1	Not DE			4086.64	4312.42	2591.00	4891.64	3552.17	4351.75	3474.64	3756.08	4418.31	6364.76	4067.79	4617.94	4481.03	4111.38	4769.39	3800.10	3588.94	4256.99	3666.19	4435.26	3634.44	7013.42	4346.50	2547.78	4118.22	3981.49	3511.78	4343.58	3614.94	3252.30	4347.33	4311.84	3573.49	3980.02	3907.07	4466.34	0.95	1.0000	1.0000	0.5637	0.7608	1.23	0.7861
IWGSC_chr4AS_v2-ab-k71_contigs_longerthan_200_5957950:10849-14781	IWGSC_CSS_4AS_scaff_5957950:10849-14781	Traes_4AS_C420DEB6D	30s ribosomal protein chloroplastic	Not DE			5200.88	6105.81	5740.55	3196.94	5186.99	4508.15	5587.30	3851.29	3272.69	2746.62	3057.29	2822.63	5355.23	6844.19	6129.39	5597.11	5594.88	4081.51	4157.28	3529.90	2018.39	1444.43	3425.70	4202.82	5201.03	5077.47	6169.41	4256.37	4379.35	2480.12	3097.23	3183.78	2060.02	3315.40	3041.30	2380.65	0.95	1.0000	0.9899	0.5637	0.7521	0.59	0.0974
IWGSC_chr1AS-ab-k71_contigs_longerthan_200_3271165:4154-11494	IWGSC_CSS_1AS_scaff_3271165:4154-11494	Traes_1AS_87B7A8114	methionine s-methyltransferase	Not DE			3767.49	4182.28	2093.11	3773.35	2872.14	3161.84	3019.52	3151.82	3952.71	5952.56	5605.73	5584.99	2942.65	3729.69	2721.26	3734.43	3747.85	3515.77	3774.15	4910.57	5777.66	4664.69	4095.28	5438.14	2387.49	1938.89	4801.87	2728.66	4599.24	6512.23	4298.73	4366.08	6571.49	4475.60	4540.60	4528.49	0.88	0.9467	1.0000	0.2482	0.4429	1.53	0.2904
IWGSC_chr2BS-ab-k71_contigs_longerthan_200_5191753:3220-9968	IWGSC_CSS_2BS_scaff_5191753:3220-9968	Traes_2BS_E68F1B47C	ribulose- -bisphosphate carboxylase oxygenase small subunit	Flat_Down			7362.62	9181.88	9111.53	3031.12	4180.58	3560.85	4525.35	3043.71	1856.14	1084.35	2506.11	1088.51	6364.79	8230.89	6706.37	6630.93	4637.75	3938.33	3607.98	3317.34	1730.32	1117.73	2478.61	3347.51	6528.89	7486.34	6103.02	5476.23	3284.51	1498.58	2289.58	2753.15	1896.86	2567.04	2501.68	1665.58	0.53	0.3393	0.0294	0.1489	0.0642	0.23	0.0013
IWGSC_chr7BS-ab-k71_contigs_longerthan_200_3098372:49-2320	IWGSC_CSS_7BS_scaff_3098372:49-2320	Traes_7BS_197D44BFD	aldehyde dehydrogenase family 2 member mitochondrial	Not DE			4729.38	4524.39	2967.60	2930.44	4113.35	3965.18	3699.39	3463.62	3422.51	5178.62	4720.12	4176.87	4138.19	4550.95	3501.80	4736.54	4796.66	3865.87	3961.48	4262.06	5663.39	5109.35	3769.42	3703.70	3149.10	2931.17	4702.29	3034.41	4468.93	3986.34	3778.99	4312.94	4587.02	3956.20	4263.96	3544.72	1.01	1.0000	0.8915	1.0000	0.9357	1.15	0.8837
IWGSC_chr3AL-ab-k71_contigs_longerthan_200_4446799:1-3807	IWGSC_CSS_3AL_scaff_4446799:1-3807	Traes_3AL_6771AB197	#NAME?	Not DE			4777.20	4058.05	4782.85	4116.83	3478.13	3052.53	2737.46	2711.80	2935.37	2299.93	4001.73	2822.63	5381.79	4944.83	5290.16	5068.31	4284.48	5013.93	3403.72	3841.86	4463.12	3770.69	3398.37	3699.16	5033.26	5321.02	3853.67	4643.03	4080.33	4064.32	4404.67	4329.55	4855.47	4003.07	3802.90	3935.95	0.68	0.2237	0.3548	0.0209	0.0015	0.68	0.2942
IWGSC_chr3AL-ab-k71_contigs_longerthan_200_4286095:55-1251	IWGSC_CSS_3AL_scaff_4286095:55-1251	Traes_3AL_8BBF67A63	cysteine proteinase inhibitor	Not DE			5179.75	4847.77	3513.44	3925.35	3470.34	4835.18	3216.18	3307.34	4816.63	4911.95	4318.61	5683.61	4334.28	4711.34	4548.34	4616.51	5193.94	4234.29	3116.90	4599.60	4096.31	4875.32	3978.60	3075.26	4047.58	3880.64	3718.68	3627.01	3534.66	4149.93	3011.23	2940.24	3372.55	3627.35	3401.61	3501.83	0.85	0.8636	0.9519	0.2482	0.2901	1.13	0.9180
IWGSC_chr3B-ab-k71_contigs_longerthan_200_10663732:2343-6794	IWGSC_CSS_3B_scaff_10663732:2343-6794	Traes_3B_D846391F5	phospholipase d	Not DE			3268.20	3004.10	3263.79	5052.52	3004.64	3353.79	3066.72	3049.78	4248.76	7257.31	4495.11	5058.09	3331.04	2614.03	3519.28	3536.27	3229.56	4215.96	3433.35	4344.72	5056.53	6971.29	3996.47	4019.05	3425.04	3635.19	3038.23	3662.73	3547.46	5773.11	4221.45	3852.42	5649.58	3834.80	4003.55	5030.00	0.86	0.9047	0.9334	0.5637	0.3392	1.44	0.3473
IWGSC_chr6AS-ab-k71_contigs_longerthan_200_4424505:1-4515	IWGSC_CSS_6AS_scaff_4424505:1-4515	N/A	splicing arginine serine-rich 12	Not DE			2753.34	2585.08	2104.40	3540.42	4643.35	4708.99	4285.99	5302.97	4827.40	4457.69	5778.10	6793.12	3134.95	4030.17	1900.76	2828.56	2568.24	3670.30	4512.89	3940.27	6619.78	7963.58	3615.95	5591.28	3152.41	1966.48	1841.09	3597.59	3614.94	3767.65	4207.74	4160.17	6362.51	3766.42	3316.23	4040.10	1.72	0.0220	0.0037	0.0209	0.0018	1.99	0.0186
IWGSC_chr1BL-ab-k71_contigs_longerthan_200_3837062:5911-7703	IWGSC_CSS_1BL_scaff_3837062:5911-7703	Traes_1BL_C9DE3E14F	stripe rust resistance protein	Not DE			3569.56	3446.78	2757.44	3663.79	5439.33	5100.89	5442.33	5364.42	5342.34	2997.31	5189.76	1759.69	3098.26	3374.38	2612.61	2505.85	3013.19	4665.58	7448.81	3260.26	6546.80	5120.58	2705.66	5552.71	3396.35	2973.98	2107.73	3178.36	4692.32	6526.64	2556.30	4506.67	5111.07	3769.49	3903.65	3032.70	1.59	0.1026	0.0151	0.0209	0.0001	1.14	0.9629
IWGSC_chr2AS-ab-k71_contigs_longerthan_200_5305557:5752-8504	IWGSC_CSS_2AS_scaff_5305557:5752-8504	Traes_2AS_36F44A53A	5 -adenylylsulfate reductase chloroplastic	Down_Flat			7588.36	6898.49	5976.09	9028.21	3405.06	2689.96	2235.14	1659.93	3479.93	1417.48	1692.76	794.46	13247.00	7280.70	14008.44	6410.12	3342.02	3687.76	2467.06	1927.82	1153.23	1466.90	890.32	2185.92	11104.08	7284.65	1282.34	11973.74	1606.77	1429.93	826.34	1223.26	897.79	975.03	992.99	990.77	0.34	0.0000	0.0000	0.0209	0.0008	0.25	0.0000
IWGSC_chr6BS-ab-k71_contigs_longerthan_200_1018125:3379-5751	IWGSC_CSS_6BS_scaff_1018125:3379-5751	Traes_6BS_94835C92A	sodium-dependent transporter yocs	Not DE			5148.61	5957.92	5832.23	3589.77	3606.73	4753.42	3806.15	3103.26	3853.13	3098.26	2899.37	3001.61	5724.64	6374.17	6998.60	5081.90	4627.97	4165.32	3450.29	3651.93	1950.21	1348.01	4184.63	2569.33	5278.30	5227.78	5283.16	5376.42	4256.02	2566.58	3448.70	3412.94	2020.64	3088.74	3687.64	3062.46	0.74	0.4677	0.6625	0.0833	0.0888	0.63	0.1804
IWGSC_chr3B-ab-k71_contigs_longerthan_200_10484009:1911-6394	IWGSC_CSS_3B_scaff_10484009:1911-6394	Traes_3B_C0F416702	#NAME?	Not DE			4860.60	3841.15	5294.84	4340.89	3712.93	3479.98	3053.23	2918.15	3034.06	2838.32	4155.52	2990.65	5423.54	4700.18	5780.96	4195.29	3755.18	4841.93	3377.26	4037.69	4910.58	4142.33	2922.20	3316.88	5100.59	5611.18	3176.54	4420.28	3623.08	4016.00	3923.57	3897.81	4570.14	3694.97	3545.05	3893.06	0.72	0.4111	0.5333	0.0209	0.0114	0.71	0.4124
IWGSC_chr7AL-ab-k71_contigs_longerthan_200_4552600:3748-15360	IWGSC_CSS_7AL_scaff_4552600:3748-15360	Traes_7AL_19F222799	circadian clock associated 1	Not DE			3605.14	2339.59	12974.77	4076.37	8418.63	4565.92	9792.38	8475.65	4011.02	317.14	4949.26	275.78	4479.77	2521.65	3815.26	991.92	540.30	7041.15	8071.13	1123.82	3114.96	3288.59	702.17	13435.41	5007.87	5046.07	493.46	3240.35	4186.21	684.03	1425.85	4196.71	5728.35	796.00	759.04	889.24	1.36	0.9159	0.0836	0.2482	0.4523	0.42	0.6749
IWGSC_chr6AL-ab-k71_contigs_longerthan_200_5752894:10763-12873	IWGSC_CSS_6AL_scaff_5752894:10763-12873	Traes_6AL_64BAE3CE7	protein ruptured pollen grain 1	Down_Down_HD_vs_22DAA_only			8317.84	10208.22	6362.56	5283.48	5179.20	5169.31	3640.96	5359.11	1719.78	2455.56	1313.95	3926.66	8326.98	10207.40	7287.08	4602.92	4641.42	4173.18	3556.12	2298.82	726.89	544.82	1031.18	1070.84	6041.02	7357.90	6880.84	4698.72	3043.67	2038.52	2400.51	1619.57	624.52	1091.82	926.39	841.10	0.64	0.3873	0.2549	0.0433	0.0600	0.31	0.0004
IWGSC_chr2AL-ab-k71_contigs_longerthan_200_6436403:4390-17045	IWGSC_CSS_2AL_scaff_6436403:4390-17045	Traes_2AL_B6403BABA	clustered mitochondria isoform x1	Not DE			3374.95	3611.43	4702.45	3200.89	4686.22	4118.03	5184.99	3728.77	4634.52	3660.20	5899.89	4073.68	3460.09	3690.09	4314.80	3955.23	3320.01	3978.49	3852.47	3802.49	4536.09	4292.11	3830.39	5466.50	3726.38	3619.97	3305.99	3106.91	3690.56	2241.94	4443.31	4171.24	4927.01	3710.33	4101.74	4482.97	1.19	0.9139	0.4233	0.0833	0.1559	1.23	0.7179
IWGSC_chr2BS-ab-k71_contigs_longerthan_200_5160747:3572-7366	IWGSC_CSS_2BS_scaff_5160747:3572-7366	Traes_2BS_65836FEE4	primary amine oxidase-like	Not DE			4629.30	5500.45	3259.56	3138.70	2991.00	4839.62	3253.26	2369.27	4688.34	4959.06	3993.47	5218.81	3773.83	4323.55	4843.07	3846.53	4421.39	4101.59	2742.24	3637.17	3024.70	2343.11	3659.05	4006.57	4489.09	5536.98	5461.30	3280.28	3379.91	3874.45	4470.73	3254.63	2748.03	5623.51	4380.08	4681.65	0.81	0.8438	0.8684	0.3865	0.3744	1.14	0.9073
IWGSC_chr4AS_v2-ab-k71_contigs_longerthan_200_5996324:9814-16566	IWGSC_CSS_4AS_scaff_5996324:9814-16566	Traes_4AS_74EE1FD0E	vacuolar proton translocating atpase 100 kda subunit-like isoform 1	Not DE			3793.07	3521.71	4228.54	4319.17	3896.09	3639.94	3417.33	3067.23	3742.78	4023.61	4565.30	4017.07	4431.69	3761.16	4784.37	3858.98	3208.78	3337.67	3353.97	3350.80	5320.59	5859.18	3053.59	4340.08	4521.10	4628.42	3438.76	4003.15	3901.15	3625.25	4267.57	4186.74	5456.68	3773.34	3550.17	4060.23	0.88	0.9699	1.0000	0.1489	0.1448	1.03	1.0000
IWGSC_chr6AL-ab-k71_contigs_longerthan_200_5824654:4561-6899	IWGSC_CSS_6AL_scaff_5824654:4561-6899	Traes_6AL_36AB0312C	homeobox-leucine zipper protein hox16	Not DE			5090.79	5278.62	6977.52	4490.91	4986.29	4339.31	4882.70	4320.52	3196.44	3709.83	3351.46	3060.97	3791.55	4024.08	3356.93	4238.31	3872.53	5574.42	5195.54	3270.11	2112.49	3494.54	2379.80	5577.67	4148.02	4622.71	3685.49	4204.89	3876.72	4483.04	2537.61	3145.04	3526.07	3517.48	3153.15	2751.75	0.85	0.9538	0.9759	0.0833	0.1867	0.61	0.1558
IWGSC_chr3B-ab-k71_contigs_longerthan_200_10410875:7558-12119	IWGSC_CSS_3B_scaff_10410875:7558-12119	Traes_3B_09C9E1813	formamidase -like isoform x1	Not DE			3790.85	4122.14	2149.53	2829.77	3483.00	4671.67	3478.01	4143.37	4304.38	3984.92	4045.08	6164.86	4134.39	4686.98	3860.22	4477.24	6158.40	3927.85	4627.19	5707.68	3286.84	3320.42	5136.97	3201.18	3071.83	2202.42	4468.84	3811.93	4356.08	3101.43	3754.06	3603.34	2255.33	4781.40	4360.44	4244.91	1.22	0.8671	0.3576	0.2482	0.2202	1.43	0.4094
IWGSC_chr4AL_V2-ab-k71_contigs_longerthan_200_7126302:1860-9383	IWGSC_CSS_4AL_scaff_7126302:1860-9383	Traes_4AL_D4FBD91AF	predicted protein	Not DE			3668.52	2896.64	6461.29	4724.83	6452.56	5954.88	7152.68	6698.89	6539.10	1117.16	6129.04	952.44	5189.50	3301.29	4570.82	1355.40	1366.63	5030.51	5619.94	2211.23	4214.42	5877.90	2008.75	6620.15	4616.03	4695.01	856.37	3753.09	4989.01	1531.64	2063.99	4486.74	5086.15	1723.40	1489.91	2094.45	1.48	0.1232	0.0402	0.0433	0.0344	0.83	0.9627
IWGSC_chr3B-ab-k71_contigs_longerthan_200_10770866:1-12640	IWGSC_CSS_3B_scaff_10770866:1-12640	Traes_3B_600FC81DA	nuclease s1	Up_Down			1824.81	1670.15	1275.05	1781.56	4214.67	4354.42	3567.91	4300.79	4932.36	2756.72	5520.06	3053.66	1540.91	2427.24	1248.86	2350.72	4723.32	4177.54	3668.31	2630.45	8283.84	7015.29	5090.72	7812.37	1571.79	1675.36	2379.91	2143.42	6153.66	3715.10	4791.04	5882.69	7404.98	6790.62	6451.44	4129.38	2.51	0.0000	0.0000	0.0209	0.0000	2.48	0.0111
IWGSC_chr4AL_V2-ab-k71_contigs_longerthan_200_7115134:1200-1945	IWGSC_CSS_4AL_scaff_7115134:1200-1945	Traes_4AL_EE0AD342B	#N/A	Not DE			4284.58	4780.73	3859.00	3406.18	4096.79	5194.20	4125.29	4219.62	4865.08	4097.64	4853.27	3770.51	3258.93	4686.98	3180.84	3596.28	4174.46	4910.03	4030.27	3718.85	3149.53	3152.85	3862.97	5210.13	3021.06	3168.06	2998.40	3239.30	4864.52	3615.93	2928.97	4190.06	3982.60	4810.60	4082.10	3748.65	1.08	1.0000	0.7195	0.5637	0.4108	1.08	0.9836
IWGSC_chr5BS-ab-k71_contigs_longerthan_200_1723847:12401-14151	IWGSC_CSS_5BS_scaff_1723847:12401-14151	Traes_5BS_007B4073F	37 kda inner envelope membrane chloroplastic-like	Not DE			4787.21	5599.04	7434.50	3829.61	4540.08	4975.59	5171.51	4039.06	3453.01	2474.06	3235.86	2618.08	4979.49	5168.16	5668.56	4752.39	3634.17	4364.38	3986.88	3173.67	2430.32	1796.42	3373.14	4141.56	5197.72	5779.58	4312.83	4833.21	3667.29	2052.93	2707.11	3257.95	2741.60	2782.94	3383.68	2486.55	0.86	0.9875	1.0000	0.5637	0.4070	0.54	0.0494
IWGSC_chr6AL-ab-k71_contigs_longerthan_200_5802914:5090-7060	IWGSC_CSS_6AL_scaff_5802914:5090-7060	Traes_6AL_100118C24	pheophorbide a chloroplastic-like	Up_Up_HD_vs_22DAA_only			3153.66	2971.57	3152.36	2665.92	4332.56	5762.94	4557.94	4068.27	6383.90	9032.31	6212.64	5549.38	2093.76	2251.62	2535.18	2299.76	2950.85	3490.45	3462.99	3160.87	6450.78	9571.83	2510.14	4946.96	2735.18	2607.71	2382.13	2251.64	3009.93	3417.59	2816.79	2837.29	5964.65	4704.57	3409.29	3044.08	1.57	0.1195	0.0169	0.0209	0.0050	2.28	0.0013
IWGSC_chr2AL-ab-k71_contigs_longerthan_200_6333734:4484-5567	IWGSC_CSS_2AL_scaff_6333734:4484-5567	Traes_2AL_30A6C41B0	hypothetical protein TRIUR3_31726	Not DE			6471.90	7278.07	5534.62	4466.24	4240.01	5982.43	4611.88	3673.01	3764.31	3161.35	3381.40	2871.94	5304.62	6888.85	4836.83	3660.83	4300.37	3311.48	3521.20	3099.86	2659.82	2198.95	2389.26	2573.87	5044.30	5769.11	5352.87	4325.72	3324.07	2396.21	2592.45	3207.03	1969.20	3116.40	2751.00	2216.98	0.78	0.5529	0.7792	0.1489	0.1524	0.55	0.0438
IWGSC_chr7AL-ab-k71_contigs_longerthan_200_4512574:3059-8685	IWGSC_CSS_7AL_scaff_4512574:3059-8685	Traes_7AL_72A908F12	hypothetical protein TRIUR3_23162	Flat_Up			1803.68	1511.42	1510.60	3365.72	3776.25	5290.17	3881.44	3442.00	10386.85	12462.85	7382.09	9481.52	1730.68	1478.07	1717.18	1087.04	1268.84	2496.92	2466.00	2869.58	7663.54	11856.90	3148.19	5781.85	1862.09	1132.13	803.26	1730.50	2738.84	3628.64	2577.49	2799.65	7537.60	3260.08	2254.08	3935.07	2.00	0.0737	0.0003	0.0209	0.0158	4.85	0.0000
IWGSC_chr5AL-ab-k95_contigs_longerthan_200_2750453:3648-6352	IWGSC_CSS_5AL_scaff_2750453:3648-6352	Traes_5AL_30815D643	j-domain protein	Not DE			3015.77	2216.35	4732.07	3738.81	4368.61	5214.63	4451.18	3922.98	6069.91	2476.59	5170.15	1612.67	4055.95	2788.64	4294.82	2014.42	1955.83	4917.02	3761.45	3219.92	7065.32	7754.82	3010.49	3170.55	4418.45	5647.34	1146.25	4244.81	4545.72	2289.41	3987.13	4701.51	5987.16	3448.33	2799.67	3603.36	1.31	0.5639	0.2028	0.1489	0.1165	1.12	0.9690
IWGSC_chr5AL-ab-k95_contigs_longerthan_200_2776835:990-2797	IWGSC_CSS_5AL_scaff_2776835:990-2797	Traes_5AL_B976C0BF9	iron ascorbate-dependent oxidoreductase	Not DE			2766.68	2260.72	1582.53	4042.81	4578.08	3094.30	3788.17	4269.69	3131.84	1824.63	5938.08	1595.32	3752.33	3701.26	3340.69	3825.01	3720.96	2725.66	5607.24	4443.13	8793.72	8893.15	2453.38	3378.14	3221.95	4045.23	2620.01	2499.61	3977.94	5278.10	5275.88	5954.65	5571.62	3947.75	3289.76	2621.34	1.48	0.5485	0.0643	0.0833	0.0861	1.17	1.0000
IWGSC_chr1AL_v2-ab-k71_contigs_longerthan_200_3967506:461-6942	IWGSC_CSS_1AL_scaff_3967506:461-6942	Traes_1AL_42189A8B0	protein ycf23	Not DE			2681.06	3491.15	3788.48	1576.26	5849.49	5355.04	5828.90	4085.71	2668.93	3830.97	2167.56	3894.70	4015.47	4966.15	3913.92	5158.90	8208.35	4828.84	3580.46	3618.47	2789.45	1598.89	4330.74	4490.95	3566.33	3872.08	6188.22	3344.37	4199.01	2379.26	3649.37	2799.65	2112.26	4653.86	4925.67	3353.04	1.83	0.0169	0.0005	0.0209	0.0091	1.09	0.9185
IWGSC_chr1AS-ab-k71_contigs_longerthan_200_3271894:6021-9303	IWGSC_CSS_1AS_scaff_3271894:6021-9303	Traes_1AS_70E8717D0	cyclophilin-like protein	Not DE			4580.37	5252.00	5540.26	3404.21	4912.25	4341.09	4919.79	3412.03	2642.02	2583.42	2527.79	2416.27	5675.30	6308.18	5677.31	5491.80	5290.51	3942.69	3565.65	3476.76	2473.53	1824.50	3150.29	3229.53	4912.95	5126.94	6723.72	4659.84	3911.63	2430.11	3246.79	3150.57	2176.56	3108.72	3180.47	2337.76	0.94	1.0000	1.0000	0.3865	0.6601	0.54	0.0423
IWGSC_chr4BS-ab-k71_contigs_longerthan_200_4887388:1918-9279	IWGSC_CSS_4BS_scaff_4887388:1918-9279	Traes_4BS_3DEDDA9B8	predicted protein	Not DE			4165.59	3577.91	6242.67	4743.59	5874.82	5491.01	6260.42	6498.22	5706.58	1288.77	5738.88	1125.95	4731.52	3667.76	4072.52	1781.16	1750.46	4771.22	5526.81	2270.28	4096.31	5991.17	2256.82	6413.69	4235.22	4179.37	1279.02	3975.84	4760.97	1713.88	2186.13	4372.72	4935.85	1890.89	1776.79	2162.72	1.29	0.5042	0.2186	0.0833	0.0589	0.74	0.8160
IWGSC_chr3B-ab-k71_contigs_longerthan_200_4011053:1-4131	IWGSC_CSS_3B_scaff_4011053:1-4131	Traes_3B_8DACDB135	predicted protein	Not DE			5834.72	7358.91	2493.68	3102.18	2630.52	4222.89	2591.37	2574.48	3253.85	5425.10	2924.14	4918.37	3881.37	6391.43	3932.65	5828.11	6198.74	3250.36	2842.78	5265.82	2172.98	1902.20	4508.38	1895.52	3821.30	3052.00	6703.81	3960.08	2827.26	3577.79	4127.97	2851.68	1785.14	4958.12	4520.96	3836.17	0.64	0.7398	0.2216	0.3865	0.2184	0.88	0.9420
IWGSC_chr6AL-ab-k71_contigs_longerthan_200_5782494:1324-6694	IWGSC_CSS_6AL_scaff_5782494:1324-6694	Traes_6AL_5FC1FDFA8	adenosine kinase 2	Not DE			3967.66	3643.96	4616.42	5085.09	3812.30	3072.97	2720.60	2590.41	2097.46	1641.24	3224.51	2204.41	5982.72	4132.70	5549.92	4848.64	4169.57	3947.93	3237.55	3591.90	3972.44	1601.70	2988.42	2423.00	5848.96	7160.97	4416.84	5303.92	4375.86	4467.78	4366.03	4125.86	3811.40	4602.38	4012.94	3757.40	0.70	0.2802	0.4366	0.0433	0.0270	0.53	0.0220
IWGSC_chr7BL-ab-k71_contigs_longerthan_200_6633657:1-1651	N/A	N/A	hypothetical protein F775_32357	Not DE			3439.45	2809.87	3142.49	4617.25	3596.99	3022.32	3306.08	3448.45	3862.10	4640.24	4193.71	3374.19	3820.64	3438.34	3523.03	3471.73	2993.63	3186.63	4106.47	3903.85	5457.91	5569.92	4475.79	4452.38	3534.32	3760.77	3297.14	3285.53	3917.44	4431.34	4352.32	3998.55	6270.88	3788.70	3893.41	4857.58	0.95	1.0000	1.0000	0.7728	0.7424	1.15	0.8911
IWGSC_chr5AL-ab-k95_contigs_longerthan_200_253572:16-1952	IWGSC_CSS_5AL_scaff_253572:16-1952	Traes_5AL_D01E0C753	ferritin 1a	Not DE			7041.25	6289.19	906.92	3023.22	2258.35	6380.55	781.01	2117.02	6556.15	7790.65	3136.77	5153.97	4702.43	5550.88	3470.58	4199.81	2948.41	1611.65	1151.51	4658.65	4273.95	4734.90	4163.60	1672.05	2282.63	4683.60	2252.67	3906.49	631.77	9122.89	5430.43	1821.04	3537.32	3900.88	3510.90	5447.49	0.67	0.9814	0.2925	0.3865	0.4806	1.31	0.8837
IWGSC_chr5AS-ab-k95_contigs_longerthan_200_1551801:1-4354	IWGSC_CSS_5AS_scaff_1551801:1-4354	Traes_5AS_78CA97493	histone deacetylase 14-like	Not DE			5855.85	6351.30	6557.20	4437.61	5072.03	5044.90	5307.48	4472.63	3518.50	2888.79	3537.25	2972.39	4899.78	5351.91	4358.51	4193.02	4013.11	4188.89	4418.69	3366.55	1951.17	1711.23	3203.90	3784.24	5364.39	4625.56	3948.82	4577.89	3436.93	1820.68	2744.50	3106.29	2283.46	2965.81	2546.08	2196.85	0.86	0.9383	0.9899	0.1489	0.1556	0.56	0.0524
IWGSC_chr6AS-ab-k71_contigs_longerthan_200_4425782:7778-10783	IWGSC_CSS_6AS_scaff_4425782:7778-10783	Traes_6AS_FC9E9843D	ef-hand calcium bining protein	Up_Down			1487.87	1357.61	2633.32	2088.52	5316.57	4161.58	4809.66	4601.22	4449.71	2486.68	6706.02	3218.04	2189.91	2096.30	2618.85	2299.76	3004.64	4722.33	3981.59	3559.43	7254.48	7012.48	3462.49	10700.46	2493.45	2451.68	840.88	2121.36	4352.59	2578.45	3071.05	3973.09	10639.28	4693.81	3664.58	3959.58	2.50	0.0000	0.0000	0.0209	0.0003	2.23	0.1289
IWGSC_chr3B-ab-k71_contigs_longerthan_200_310489:1710-4613	IWGSC_CSS_3B_scaff_310489:1710-4613	Traes_3B_49E09E232	iron-sulfur cluster assembly enzyme mitochondrial	Not DE			5193.09	4307.49	5685.54	4526.44	4434.86	3930.53	4581.54	3825.50	3424.30	4184.29	4237.07	2742.27	4673.33	4477.86	3760.31	2797.99	3999.66	4849.79	4855.80	3382.29	4519.77	5452.90	2646.79	3797.85	3788.19	3645.65	3187.60	3458.89	4090.80	3025.14	2884.10	3498.18	4104.77	3241.64	3066.06	2638.85	0.85	0.9339	0.9671	0.1489	0.0871	0.74	0.5366
IWGSC_chr7BS-ab-k71_contigs_longerthan_200_3167138:3402-6156	IWGSC_CSS_7BS_scaff_3167138:3402-6156	Traes_7BS_1A6D16C6B	heat shock protein 90	Not DE			3073.60	2179.87	6603.75	5208.47	4928.81	5789.59	4221.94	2546.41	5633.91	1318.21	5317.75	1050.15	5353.96	2434.35	7324.55	1474.29	2188.08	3344.65	3401.60	2583.22	5696.04	4579.50	1611.41	1196.75	6403.06	10449.86	931.61	4699.77	5837.19	4000.75	3193.20	6032.14	3326.73	1993.08	2071.36	2815.64	1.02	1.0000	0.8984	1.0000	0.9152	0.78	0.9278
IWGSC_chr4BS-ab-k71_contigs_longerthan_200_4885499:10723-16560	IWGSC_CSS_4BS_scaff_4885499:10723-16560	Traes_4BS_2A7D13468	predicted protein	Up_Flat			2218.46	1336.91	2265.19	1524.94	3450.85	6038.42	4100.57	3881.26	7246.93	6442.15	7883.73	8064.27	1007.03	1116.67	1318.79	954.55	1028.03	3357.75	3437.58	2826.28	7601.12	5598.94	3289.05	7441.43	1227.41	1278.64	1346.52	926.71	3853.45	3898.19	6314.11	4149.10	7517.50	6059.16	3981.35	6800.61	2.38	0.0027	0.0000	0.0209	0.0065	4.03	0.0000
IWGSC_chr4BS-ab-k71_contigs_longerthan_200_4947956:17565-20397	IWGSC_CSS_4BS_scaff_4947956:17565-20397	Traes_4BS_443D5B2F6	uncharacterized oxidoreductase chloroplastic-like	Not DE			5374.35	6240.88	6730.69	3539.43	4583.92	4790.75	4686.05	3661.25	3339.08	2554.82	2733.19	2424.48	5828.38	6227.99	5492.48	4493.09	4927.46	3991.58	3897.98	3282.90	2131.69	1613.87	2808.67	3345.24	5497.95	4980.43	5180.27	4714.48	3493.94	1725.75	2799.34	2981.20	2252.92	3039.57	2938.84	2365.77	0.81	0.7811	0.8925	0.2482	0.2173	0.50	0.0184
IWGSC_chr1BS-ab-k71_contigs_longerthan_200_3481555:1190-3041	IWGSC_CSS_1BS_scaff_3481555:1190-3041	Traes_1BS_ABD495014	glutamyl trna reductase	Flat_Down			8834.93	8352.72	7675.69	3140.68	3463.52	3705.70	2915.01	2101.46	1148.31	408.00	1213.83	315.96	7593.21	8911.05	6718.85	5422.73	5251.39	2801.62	3562.47	2976.85	1224.28	616.90	2311.48	2623.78	7653.65	8720.26	5674.84	6202.26	4374.69	1223.11	2684.68	3137.29	900.20	2228.97	2980.68	1597.31	0.44	0.0823	0.0005	0.0833	0.0266	0.11	0.0000
IWGSC_chr2BS-ab-k71_contigs_longerthan_200_5177680:5516-12609	IWGSC_CSS_2BS_scaff_5177680:5516-12609	N/A	disease resistance protein rga4	Not DE			4887.29	4214.81	3442.92	4598.50	5166.53	3357.34	5063.63	5656.50	3355.23	5139.09	3989.34	3468.25	2905.97	3330.73	3341.94	5391.03	2886.06	3431.09	5099.23	3416.73	4461.19	4445.64	2748.76	4037.20	3804.75	3580.96	5014.30	3832.94	4139.67	2747.12	3420.04	4343.94	4317.76	2451.79	2590.48	2484.80	1.12	0.9824	0.6231	0.2482	0.3959	0.93	0.9640
IWGSC_chr5AL-ab-k95_contigs_longerthan_200_1127310:1-799	IWGSC_CSS_5AL_scaff_1127310:1-799	Traes_5AL_3BA70504C	photosystem i reaction center subunit chloroplastic-like	Flat_Down			7345.94	8726.39	7372.44	3002.50	4359.84	4388.18	5104.08	3742.05	2010.44	1423.36	1895.07	1062.02	5861.27	7758.84	5370.09	4621.04	4800.33	4200.24	4353.07	3261.25	1782.17	1343.33	2488.07	3622.02	4871.00	5375.24	6333.16	4912.01	4196.68	1770.67	1974.25	3044.30	1636.44	2302.73	2359.95	1517.66	0.67	0.6236	0.3678	0.2482	0.1358	0.24	0.0006
IWGSC_chr1BL-ab-k71_contigs_longerthan_200_3893303:1-8851	IWGSC_CSS_1BL_scaff_3893303:1-8851	Traes_1BL_AAC4D956E	phosphate dikinase chloroplastic	Not DE			5388.81	4400.16	5881.59	4588.63	5048.65	4895.61	5178.25	3357.79	3986.80	3582.81	4704.64	3181.51	3962.34	2958.17	4403.47	2604.36	2114.74	4559.94	4270.52	3115.60	3427.03	6587.48	1910.99	4743.91	4729.72	4483.81	2049.09	3490.41	3626.57	3009.04	3169.52	3923.27	4350.72	2788.32	2675.86	2932.93	0.91	0.9910	1.0000	0.5637	0.4704	0.76	0.6009
IWGSC_chr3B-ab-k71_contigs_longerthan_200_7268063:1-488	IWGSC_CSS_3B_scaff_7268063:1-488	Traes_3B_F0BA991CF	whw2_wheat ame: full=wheatwin-2 ame: full=pathogenesis-related protein 4b flags: precursor gi	Not DE			770.62	698.03	816.65	2392.52	4464.09	2231.42	2716.11	6408.70	3954.50	2095.51	6692.60	824.60	902.03	528.90	533.26	1669.06	1062.26	1479.82	3069.27	5818.88	10894.69	28997.27	2241.05	3276.04	2009.99	1240.59	1924.07	2080.38	1931.38	8942.35	3411.31	5903.73	8557.56	4696.12	2978.97	1848.50	3.38	0.0922	0.0000	0.0433	0.0353	2.90	0.4508
IWGSC_chr6AL-ab-k71_contigs_longerthan_200_5745483:5442-6943	IWGSC_CSS_6AL_scaff_5745483:5442-6943	Traes_6AL_033D6C680	lea protein	Not DE			2099.48	1428.60	4022.61	2153.66	4409.53	3578.62	4499.50	3989.37	5273.27	5217.32	7482.21	2755.97	2267.08	1885.15	2615.11	1272.74	1476.65	6943.37	4380.59	1801.85	6542.96	14621.27	1610.36	10315.91	2269.38	2905.49	707.00	1544.52	4164.10	3014.97	1803.50	4160.17	9557.43	2206.68	1890.35	2079.57	1.70	0.0580	0.0029	0.0433	0.0257	2.14	0.0865
IWGSC_chr7AL-ab-k71_contigs_longerthan_200_4461224:1-3203	IWGSC_CSS_7AL_scaff_4461224:1-3203	Traes_7AL_7C3AF19DC	elongation factor 1-gamma 2	Not DE			3658.52	3586.78	3190.45	4626.13	3311.53	3104.96	3043.12	3349.44	3297.81	3020.86	3212.12	3215.30	4622.72	4236.25	4147.46	4979.99	5437.19	3750.62	3415.36	3985.53	3283.96	2742.83	4515.74	3104.75	3919.54	4384.87	4243.13	4472.82	4703.96	4857.69	4228.93	3864.60	2991.57	4060.70	4379.23	3931.57	0.85	0.9169	0.9395	0.0833	0.1492	0.85	0.7880
IWGSC_chr1BL-ab-k71_contigs_longerthan_200_3895087:6854-8482	IWGSC_CSS_1BL_scaff_3895087:6854-8482	Traes_1BL_538A03BEC	thylakoid membrane phosphoprotein 14 chloroplastic-like	Not DE			5773.56	5475.80	5804.02	3815.79	4970.70	4590.80	5627.75	3941.57	3152.48	2917.39	4033.73	2450.05	3802.93	4231.17	3906.43	4327.77	4250.25	4782.57	3940.31	4030.80	2742.40	3143.49	2696.20	4191.48	4226.39	3585.72	3886.86	3517.73	3156.53	2428.42	2738.27	3304.45	2998.00	4358.05	3477.60	2531.19	0.92	1.0000	1.0000	0.3865	0.5093	0.60	0.1146
IWGSC_chr6BL-ab-k71_contigs_longerthan_200_4398813:1-6686	IWGSC_CSS_6BL_scaff_4398813:1-6686	Traes_6BL_C63466CC3	PREDICTED: uncharacterized protein sll1770-like	Not DE			5538.93	5887.92	6686.96	3846.39	4419.27	3921.64	4415.22	3467.79	2722.76	2728.11	2559.79	2258.29	5894.16	6190.43	5521.20	4828.26	4879.78	3834.44	4136.11	3180.55	2088.48	1676.59	2716.17	2847.25	5379.85	5433.28	5331.85	4641.98	3410.17	1905.44	3110.94	3001.13	1861.49	2935.07	2523.88	2304.50	0.74	0.4908	0.6583	0.1489	0.0635	0.47	0.0064
IWGSC_chr1AL_v2-ab-k71_contigs_longerthan_200_3850888:1-753	IWGSC_CSS_1AL_scaff_3850888:1-753	Traes_1AL_B6D253895	cell number regulator 2-like	Not DE			4072.18	3278.19	2746.15	6001.04	3345.63	3256.92	3294.84	3377.13	4471.24	2533.79	3253.41	1142.38	3842.15	3875.87	3344.44	3150.14	2755.27	3856.26	4184.79	3655.87	5322.51	5047.56	2298.86	6404.62	4801.46	5488.46	2724.01	4311.01	3372.93	5520.52	3421.28	3494.86	6405.91	3778.72	2530.71	3698.76	0.82	0.9275	0.8421	1.0000	0.3788	0.71	0.6241
IWGSC_chr4BL-ab-k71_contigs_longerthan_200_6973512:3778-8889	IWGSC_CSS_4BL_scaff_6973512:3778-8889	Traes_4BL_4DB9F4DFF	hypersensitive response protein	Flat_Up			2058.33	1872.26	1055.02	2424.11	2493.15	3260.48	2090.18	2634.79	6192.81	8660.48	6400.50	6226.04	1624.41	1923.72	1981.94	2548.88	3833.42	2315.33	2791.98	4151.84	7788.37	7591.94	5463.87	3923.77	1645.74	1543.12	1824.49	1655.90	3676.60	3767.65	4928.14	3740.61	5742.82	6554.74	5608.73	5962.13	1.41	0.6067	0.1062	0.0433	0.0917	3.71	0.0000
IWGSC_chr2BS-ab-k71_contigs_longerthan_200_5218725:8081-14404	IWGSC_CSS_2BS_scaff_5218725:8081-14404	Traes_2BS_DCE964DEC	complex i intermediate-associated protein 30	Not DE			5614.54	5350.59	6928.15	5431.54	4757.34	4980.03	4987.21	3600.94	4544.81	2451.35	3646.66	2200.76	6096.58	5000.66	5914.59	3703.85	2584.13	4167.07	3948.78	3084.11	2648.29	3189.36	2351.42	3569.84	5773.90	4162.25	2465.11	4958.24	3419.47	1824.92	2203.58	2951.31	2616.22	2004.61	2339.46	2174.09	0.79	0.6410	0.7864	0.0209	0.0444	0.55	0.0469
IWGSC_chr4AL_V2-ab-k71_contigs_longerthan_200_7156967:1-3180	IWGSC_CSS_4AL_scaff_7156967:1-3180	N/A	lrr receptor-like serine threonine-protein kinase	Not DE			3221.50	2607.76	2087.47	5557.87	5102.23	4814.74	5496.27	5273.00	5892.28	4534.24	5291.95	3012.57	3715.64	2683.06	2430.28	3175.06	1925.27	3661.57	4727.74	4494.30	4810.72	5787.10	2624.72	4116.61	3571.85	3070.07	2445.19	3303.39	3991.91	3689.67	3114.68	4041.72	5439.00	2208.22	2424.84	3134.23	1.54	0.4576	0.0415	0.2482	0.0632	1.39	0.6750
IWGSC_chr1AL_v2-ab-k71_contigs_longerthan_200_3916192:5691-8948	IWGSC_CSS_1AL_scaff_3916192:5691-8948	Traes_1AL_468A87BEC	-dihydroxy-3-keto-5-methylthiopentene dioxygenase 4	Not DE			5575.62	4823.12	5723.62	3972.73	4671.61	4637.90	4617.50	3426.83	4010.12	3124.34	3521.77	2945.91	5214.80	5068.68	4321.05	3192.04	3525.37	4064.92	4058.85	3603.71	2925.80	3252.08	2355.63	2858.60	5625.99	5108.86	3104.62	3641.72	3435.76	2196.17	2966.36	3513.68	2935.31	2767.57	3082.28	2721.99	0.86	0.9153	0.9939	0.1489	0.2292	0.68	0.3238
IWGSC_chr3AL-ab-k71_contigs_longerthan_200_4232700:1-3749	IWGSC_CSS_3AL_scaff_4232700:1-3749	Traes_3AL_FA2402F79	predicted protein	Not DE			5295.40	6337.50	3372.40	2913.66	2934.49	4054.05	2839.72	2765.28	2870.78	4925.41	2796.15	5146.66	4240.66	6123.42	4286.08	5658.26	5860.14	3187.51	3061.86	5025.71	1927.17	1443.50	4177.27	2065.68	4053.10	3472.50	6215.88	4185.98	2656.23	2704.74	4050.70	2746.51	1654.93	3982.33	3982.20	3563.10	0.70	0.6794	0.4893	0.1489	0.1793	0.88	0.9264
IWGSC_chr5BL-ab-k71_contigs_longerthan_200_10803581:1508-4063	IWGSC_CSS_5BL_scaff_10803581:1508-4063	Traes_5BL_1D07AA86C	lactoylglutathione lyase	Not DE			5104.13	5702.57	6246.90	3558.18	4928.81	4629.01	5141.17	3471.21	2528.08	2575.85	2731.13	2540.46	4634.11	5086.95	5223.97	4717.29	4388.38	4064.92	3665.13	3483.65	1926.21	1439.75	2428.16	3235.21	5396.40	5691.10	5600.71	4280.54	3339.19	2503.01	2880.36	2869.39	2055.20	3136.38	3016.54	2320.26	0.88	0.9495	1.0000	0.2482	0.4241	0.50	0.0171
IWGSC_chr4AL_V2-ab-k71_contigs_longerthan_200_7066394:611-1859	IWGSC_CSS_4AL_scaff_7066394:611-1859	Traes_4AL_E7A048720	auxin-repressed kda isoform 2	Not DE			2445.31	2911.42	238.37	753.09	887.56	1755.98	874.28	1972.11	2984.72	16871.75	2624.81	14349.66	899.50	3368.29	810.51	5140.78	7840.41	1533.95	2506.22	6300.09	3298.37	1994.87	7458.96	790.65	400.67	288.27	9227.56	1081.17	2387.46	6010.44	3764.03	1831.01	1955.53	6880.52	7129.37	4563.50	0.86	1.0000	1.0000	1.0000	0.7771	5.80	0.1899
IWGSC_chr4AL_V2-ab-k71_contigs_longerthan_200_7082003:2996-4798	IWGSC_CSS_4AL_scaff_7082003:2996-4798	Traes_4AL_2D42DAE24	unknown	Not DE			4172.27	4651.57	5095.97	3654.91	3982.80	4796.97	4293.86	3603.97	3612.70	3820.88	3039.75	3704.76	4785.92	5821.92	5127.81	4452.32	4372.49	3780.31	3835.53	3605.68	2550.35	2314.09	3379.45	3955.53	4178.93	4064.26	4153.51	4075.65	3875.56	2369.09	2646.04	3021.05	2220.77	3297.73	3090.82	2689.61	0.95	1.0000	0.9954	0.5637	0.6300	0.81	0.7573
IWGSC_chr7AL-ab-k71_contigs_longerthan_200_4521485:5458-8922	IWGSC_CSS_7AL_scaff_4521485:5458-8922	Traes_7AL_420BAE2D2	elongation factor 2	Not DE			3411.65	3525.65	3703.85	4124.73	3005.61	2934.34	2635.20	2675.76	2926.40	2593.52	3362.82	2578.81	4465.85	4252.49	4853.06	5282.32	4702.54	3651.09	2708.37	3892.05	3702.62	2924.44	4282.38	2540.98	4225.29	5292.48	4442.28	4909.91	3616.10	4799.20	4833.42	3813.68	3211.80	3678.06	4461.20	4017.35	0.76	0.5906	0.6869	0.0209	0.0045	0.78	0.5987
IWGSC_chr5AL-ab-k95_contigs_longerthan_200_2695844:1-1506	IWGSC_CSS_5AL_scaff_2695844:1-1506	Traes_5AL_D0BA14BFB	predicted protein	Not DE			5304.29	5520.17	6341.40	3138.70	4285.80	4820.96	5151.28	4237.07	3562.46	1986.15	3083.10	1251.97	5513.36	6861.44	4868.05	3654.03	3789.41	3445.06	4847.33	2862.70	2713.59	1969.60	2612.11	4031.53	4731.93	5524.61	3928.90	4325.72	4592.26	1834.24	2690.91	3532.49	2101.81	2421.05	2473.51	1782.86	0.91	1.0000	1.0000	0.2482	0.5707	0.49	0.0368
IWGSC_chr6BL-ab-k71_contigs_longerthan_200_2127618:1-5811	IWGSC_CSS_6BL_scaff_2127618:1-5811	Traes_6BL_64588C1CE	serine threonine-protein kinase ctr1	Not DE			4103.32	4129.04	5104.43	3833.56	4876.20	4940.93	5382.77	3958.26	4517.00	3777.97	4346.48	3292.92	3792.81	3877.90	4555.83	3069.75	2652.59	4064.05	4393.29	3016.21	3120.72	4248.12	2734.04	4154.04	4064.14	3865.42	2875.59	3049.12	4254.85	2247.88	2976.33	3979.73	3713.34	2533.23	3212.06	2999.44	1.12	1.0000	0.6358	0.3865	0.2352	0.93	0.9914
IWGSC_chr3B-ab-k71_contigs_longerthan_200_10393279:797-7180	IWGSC_CSS_3B_scaff_10393279:797-7180	Traes_3B_E3DE85A4F	chitinase domain-containing protein 1-like	Not DE			5593.42	4643.69	5695.41	4127.69	4316.97	4252.22	4566.93	4893.30	4386.02	3094.05	3380.36	3349.53	4339.34	4935.69	3951.39	3614.40	3491.15	3549.82	4718.21	3037.86	3043.91	1714.04	3121.91	3859.11	4093.94	3568.59	3853.67	3782.51	4593.43	2736.95	2744.50	3484.89	3677.97	2477.14	2648.54	2192.47	0.90	1.0000	1.0000	0.3865	0.2542	0.71	0.4307
IWGSC_chr7BS-ab-k71_contigs_longerthan_200_3139798:1673-8311	IWGSC_CSS_7BS_scaff_3139798:1673-8311	Traes_7BS_C541DF41A	pre-mrna-processing-splicing factor 8	Not DE			3788.62	3955.51	3208.78	3849.35	3398.24	3575.06	3303.83	3329.72	3702.41	4003.42	3620.86	4130.30	3659.97	3790.59	4139.96	4006.19	3538.82	3513.15	3349.74	3708.02	3400.15	2978.74	4009.08	3363.39	3566.33	3289.84	4664.67	3739.43	4273.47	4294.02	4523.07	3895.60	3509.99	3572.03	4554.26	4307.93	0.92	1.0000	1.0000	0.2482	0.1939	1.04	1.0000
IWGSC_chr5BL-ab-k71_contigs_longerthan_200_10832275:3004-8894	IWGSC_CSS_5BL_scaff_10832275:3004-8894	Traes_5BL_B5664D3E9	predicted protein	Not DE			3293.78	3071.14	4026.85	3488.11	3581.40	4206.90	3847.73	3734.84	4962.86	4060.63	4969.91	3836.26	2902.17	2694.23	2742.49	2722.12	2623.25	5049.72	3926.55	3463.97	4452.55	5412.65	2928.50	5928.19	3019.96	3019.65	2466.21	2960.86	3703.36	5747.68	3370.18	3981.94	4501.82	3588.93	3536.51	3668.13	1.11	1.0000	0.6621	0.1489	0.1496	1.28	0.6053
IWGSC_chr6AL-ab-k71_contigs_longerthan_200_5755807:2648-3616	IWGSC_CSS_6AL_scaff_5755807:2648-3616	Traes_6AL_650753FBC	temperature stress-induced lipocalin	Not DE			3843.11	3214.10	4110.06	3117.98	4922.97	5396.81	4815.28	3795.15	4559.16	4398.80	4348.54	4788.70	2636.50	2724.68	2822.42	2931.60	3890.87	4299.77	4256.76	3828.08	3213.87	4443.76	2413.44	5064.94	3507.83	3604.74	3487.44	2560.55	4502.67	3267.56	2678.45	4614.05	4615.95	3163.27	2991.78	2350.89	1.33	0.6225	0.1716	0.0833	0.0280	1.27	0.6206
IWGSC_chr1AL_v2-ab-k71_contigs_longerthan_200_3950781:3374-5656	IWGSC_CSS_1AL_scaff_3950781:3374-5656	Traes_1AL_28696683F	membrane steroid-binding protein 2	Not DE			3488.38	3108.61	2606.52	3268.99	3354.40	4021.17	3297.09	3769.74	3967.96	5399.87	4142.11	4733.00	3060.31	3690.09	2846.15	3537.40	3964.21	3242.51	3484.15	3911.73	4616.75	5374.27	3833.54	3442.79	3216.43	3071.02	4037.33	2975.57	3844.14	4473.72	3312.85	3360.91	4292.85	4749.90	4068.44	3573.60	1.16	0.9530	0.5409	0.1489	0.1025	1.46	0.3252
IWGSC_chr5AL-ab-k95_contigs_longerthan_200_2811584:1397-14684	IWGSC_CSS_5AL_scaff_2811584:1397-14684	Traes_5AL_779F9BB3C	e3 ubiquitin-protein ligase upl1-like	Not DE			3148.10	2975.51	3406.25	3937.20	3608.68	2975.22	3630.84	2942.81	4249.65	4364.31	4756.25	4359.51	3219.71	2551.09	3571.73	3725.37	2942.29	3756.73	3278.83	3779.86	4154.88	5738.42	3160.81	4207.36	3238.51	3239.42	3391.18	3479.91	3815.06	4204.17	4499.39	4418.11	4703.56	3186.32	3863.52	4613.38	0.98	1.0000	0.9797	0.7728	0.8373	1.32	0.5747
IWGSC_chr3B-ab-k71_contigs_longerthan_200_10562369:440-1919	IWGSC_CSS_3B_scaff_10562369:440-1919	Traes_3B_12357F8A8	heme-binding protein 2-like	Up_Down			2953.50	2281.42	6464.11	3606.55	5428.61	4392.63	6005.33	5090.55	2295.73	1601.71	4245.32	1495.78	3042.60	2616.06	3373.16	3298.48	2410.55	6253.66	4434.57	3400.00	3160.09	4061.83	2127.53	4949.23	4587.33	4825.35	1849.94	3666.93	3163.51	3011.58	3427.51	3908.88	5385.95	5610.45	3721.79	2560.07	1.37	0.6488	0.1054	0.2482	0.1852	0.63	0.6623
IWGSC_chr2AL-ab-k71_contigs_longerthan_200_6419464:7766-12154	IWGSC_CSS_2AL_scaff_6419464:7766-12154	Traes_2AL_19023D374	duf246 domain-containing protein at1g04910-like	Not DE			4676.01	4533.26	5567.06	3907.59	4541.05	4616.57	4199.46	3504.59	4035.24	2781.11	3624.99	2755.05	4970.63	5116.39	4344.78	3351.70	3771.08	3834.44	3456.64	3126.43	4328.68	3143.49	2723.53	3566.44	5045.40	4527.57	2818.06	3968.48	3307.78	2116.50	2516.42	3179.36	3443.28	3491.35	2862.00	2914.55	0.90	1.0000	1.0000	0.3865	0.3388	0.71	0.4159
IWGSC_chr3AS-ab-k71_contigs_longerthan_200_3357258:4159-7864	IWGSC_CSS_3AS_scaff_3357258:4159-7864	Traes_3AS_D1B055CE7	phospholipase d	Not DE			2664.38	2480.58	2258.14	4593.56	2691.90	2930.79	2612.72	2637.45	3428.79	7286.75	3794.26	5049.87	2814.88	2456.68	3012.24	3949.57	3676.95	3467.75	2980.37	4308.31	4205.78	6177.46	4284.48	2948.21	2667.85	2773.25	3522.85	3256.11	3320.58	6293.55	4384.73	3768.29	4631.23	4121.40	4135.89	4595.88	0.91	1.0000	1.0000	0.5637	0.6422	1.63	0.3624
IWGSC_chr7AS-ab-k71_contigs_longerthan_200_4247317:1-1613	IWGSC_CSS_7AS_scaff_4247317:1-1613	Traes_7AS_C87C2FF27	hypothetical protein F775_26753	Not DE			3339.37	2538.75	6750.43	2660.00	5189.91	3315.58	4997.33	4586.80	2447.34	2439.57	5311.56	1658.33	4188.79	4335.73	3409.38	3229.41	2031.61	4278.82	7158.81	3419.69	5481.91	4373.56	1765.93	5721.73	3747.35	4277.36	2145.35	2998.69	4477.08	1720.66	3112.18	3853.53	5475.17	2845.95	2705.75	2166.22	1.18	0.9584	0.3774	0.2482	0.5125	0.78	0.9208
IWGSC_chr5BL-ab-k71_contigs_longerthan_200_10917909:2819-12117	IWGSC_CSS_5BL_scaff_10917909:2819-12117	Traes_5BL_88B5FB55B	chloroplast abc1-like family partial	Not DE			3149.22	2840.44	4126.99	3834.55	3448.90	3976.74	3320.69	3075.57	5219.44	5323.32	5336.33	3964.10	4243.19	3041.41	4153.70	2944.06	2448.45	3208.46	3151.82	3399.02	5138.15	9160.88	3134.53	4113.20	3859.94	3261.30	1862.11	3429.47	3078.57	2446.22	2945.17	3479.36	4520.31	3169.42	2904.69	3422.18	0.99	1.0000	0.9469	1.0000	0.9715	1.42	0.3461
IWGSC_chr6AS-ab-k71_contigs_longerthan_200_4364847:2152-5577	IWGSC_CSS_6AS_scaff_4364847:2152-5577	Traes_6AS_4F10F05D2	carrier protein chloroplastic	Up_Up_HD_vs_22DAA_only			2443.09	2854.24	2669.99	1880.26	2820.50	3859.43	2698.13	2012.32	5415.01	6275.59	3772.59	4410.64	3078.02	3288.09	4519.62	3734.43	3562.05	2826.94	2552.79	3369.50	5567.37	6723.22	4311.81	3496.11	2858.80	3029.16	3596.98	2737.07	3340.36	3371.82	4197.77	3039.87	4759.02	5137.92	4431.31	4819.94	1.16	1.0000	0.5203	0.3865	0.3925	2.02	0.0084
IWGSC_chr2BS-ab-k71_contigs_longerthan_200_5229108:1864-3483	IWGSC_CSS_2BS_scaff_5229108:1864-3483	Traes_2BS_9AC399080	ribulose bisphosphate carboxylase small chain chloroplastic	Flat_Down			8429.04	10524.70	12586.89	1721.35	2836.09	2262.52	3439.81	1791.17	468.30	195.17	982.63	164.37	6511.54	8680.60	6921.17	6760.01	4196.47	2910.75	2729.54	2275.20	496.44	317.34	1700.76	2198.40	7573.07	9990.34	6541.16	6561.60	2605.04	712.84	1665.15	1889.68	645.41	1557.43	1763.13	792.97	0.31	0.2490	0.0000	0.2482	0.0523	0.05	0.0002
IWGSC_chr5AL-ab-k95_contigs_longerthan_200_2092853:1500-5493	IWGSC_CSS_5AL_scaff_2092853:1500-5493	Traes_5AL_852A1474C	two-component response regulator-like prr95	Not DE			3741.92	4083.68	2638.96	3084.42	2886.75	3080.08	3121.78	3341.48	3167.73	4380.29	3871.68	4964.94	2803.49	3833.23	2454.01	4521.40	4268.59	3716.57	3258.72	5382.93	3063.11	4157.31	5550.07	3564.17	2673.37	2267.12	3253.99	3288.68	2941.28	3980.40	3593.28	2899.28	3808.18	4843.64	5238.17	5603.28	0.92	1.0000	1.0000	0.5637	0.4636	1.21	0.8009
IWGSC_chr2AL-ab-k71_contigs_longerthan_200_6425906:1314-10767	IWGSC_CSS_2AL_scaff_6425906:1314-10767	Traes_2AL_2E608C14B	peroxisomal membrane protein 2	Not DE			5869.19	5281.58	11558.67	3354.86	6170.03	5706.06	7983.14	5603.02	5067.83	1260.17	3740.59	862.95	4726.46	3954.04	5134.05	1628.29	1726.02	5494.98	5666.51	1858.93	2176.82	2303.79	1383.31	5687.70	4733.03	4599.88	1558.95	3526.14	3884.87	889.15	987.12	2528.43	2870.20	1187.86	1355.01	956.64	0.98	1.0000	0.9005	0.5637	0.9605	0.42	0.3584
IWGSC_chr1BS-ab-k71_contigs_longerthan_200_2728718:21-2702	IWGSC_CSS_1BS_scaff_2728718:21-2702	N/A	lrr receptor-like serine threonine-protein kinase	Not DE			2647.70	1665.22	1084.64	6171.80	4732.98	3417.77	3942.12	5629.57	3603.73	2147.66	6116.65	2391.61	2862.95	990.79	1387.48	2774.21	1508.43	2624.39	3818.60	5266.81	8844.61	9181.47	2747.70	4066.70	3090.60	2739.95	1780.23	2195.96	2432.84	4161.79	3803.92	4053.90	9115.36	3508.26	2682.69	3917.57	1.53	0.8917	0.0551	0.2482	0.2655	1.23	1.0000
IWGSC_chr1BL-ab-k71_contigs_longerthan_200_3821095:3929-6623	IWGSC_CSS_1BL_scaff_3821095:3929-6623	Traes_1BL_34814DE4A	cytosolic malate dehydrogenase	Not DE			3036.90	3000.16	3811.05	3805.92	3842.50	3818.56	3575.78	3468.55	3055.59	2419.38	4023.41	3157.77	4183.73	3397.73	4010.08	3637.05	3615.83	4256.12	3508.50	3702.12	4836.64	3648.06	3311.12	3778.57	3889.74	4556.11	3466.42	3453.64	3858.11	3948.19	3767.77	4043.94	4438.33	3591.24	3532.24	3290.90	1.08	1.0000	0.7541	0.3865	0.3039	0.93	0.9627
IWGSC_chr4AL_V2-ab-k71_contigs_longerthan_200_7155171:1272-6430	IWGSC_CSS_4AL_scaff_7155171:1272-6430	Traes_4AL_607DC5FB9	zeaxanthin chloroplastic-like	Not DE			4727.16	5621.72	5537.44	3435.79	4598.54	5188.86	4953.50	4598.56	3282.56	2537.16	2954.08	2747.75	4324.16	5628.03	4294.82	3873.70	4620.64	3996.82	4216.54	3220.90	2548.43	1860.07	2841.26	3886.33	3835.65	4204.11	4114.78	3964.28	3973.29	2105.48	2358.13	3040.98	2284.27	2620.82	2642.56	2036.68	1.00	1.0000	0.8848	0.5637	0.9471	0.60	0.1112
IWGSC_chr7BS-ab-k71_contigs_longerthan_200_3162195:8064-11106	IWGSC_CSS_7BS_scaff_3162195:8064-11106	Traes_7BS_9C9BF5B14	hypothetical protein F775_26753	Not DE			3076.93	2502.27	4637.57	2551.43	3883.42	3443.54	3909.53	3451.86	3386.62	5651.40	4444.53	3811.60	3514.49	4004.79	3295.74	3273.57	2492.45	3461.64	5153.20	3568.28	6927.05	7390.67	2394.52	4478.47	2973.60	2903.58	2799.25	3020.75	3474.16	3073.46	3211.89	2879.35	4670.61	3336.92	2601.58	2828.77	1.15	0.8916	0.4984	0.2482	0.3503	1.35	0.3861
IWGSC_chr5AL-ab-k95_contigs_longerthan_200_2774770:41-11003	IWGSC_CSS_5AL_scaff_2774770:41-11003	Traes_5AL_07951DCB6	clathrin heavy chain 1	Not DE			2985.75	2672.83	2733.46	5223.28	2900.39	2920.12	2550.92	2410.61	3496.07	3842.75	3973.86	3463.68	3544.85	2882.03	4149.95	4197.55	3118.32	3136.87	2751.76	3749.35	4350.77	4249.99	3459.33	3480.23	3771.63	4248.82	3076.96	3980.04	3507.90	6257.10	4764.87	4019.58	4421.45	3684.21	3782.41	4588.88	0.79	0.8545	0.7254	0.2482	0.3178	1.09	0.9937
IWGSC_chr5AL-ab-k95_contigs_longerthan_200_2761631:1-13982	IWGSC_CSS_5AL_scaff_2761631:1-13982	Traes_5AL_45BEDB1DF	m1 family aminopeptidase-like isoform x1	Not DE			4569.25	4598.33	5338.57	4410.96	4325.74	4116.26	4097.20	3354.00	3090.58	3368.29	3147.09	3086.54	4940.27	4346.90	4878.04	4452.32	3609.72	3363.86	3231.20	3178.59	2534.99	3019.93	2812.88	3362.25	4588.43	4230.75	4359.30	4504.34	3075.08	2630.15	3098.47	3285.63	2708.65	2948.90	2759.54	2799.89	0.84	0.8626	0.9391	0.0209	0.0431	0.67	0.2991
IWGSC_chr7BL-ab-k71_contigs_longerthan_200_6464030:613-5551	IWGSC_CSS_7BL_scaff_6464030:613-5551	Traes_7BL_07E2E5611	v-type proton atpase subunit b 1	Not DE			3407.20	3340.30	3571.27	4249.09	3677.85	3461.32	3406.09	3233.75	3237.70	3435.59	3944.96	3702.93	3738.41	3283.02	4533.35	4168.11	3095.09	2710.82	2974.02	2749.53	4256.67	4750.81	3309.02	3370.20	4128.16	4440.05	3756.30	4014.71	3749.90	3650.68	3553.40	3810.36	4595.86	3598.92	3570.66	3560.47	0.95	1.0000	1.0000	0.7728	0.4835	0.98	1.0000
IWGSC_chr3B-ab-k71_contigs_longerthan_200_10424469:995-2967	IWGSC_CSS_3B_scaff_10424469:995-2967	Traes_3B_B0E6A1089	conserved hypothetical protein, expressed	Not DE			5316.52	5835.67	3685.52	2984.73	3897.06	6046.42	3524.09	3371.82	3014.32	685.60	5770.87	908.61	3331.04	3779.43	3667.89	3004.07	1911.82	4714.47	1977.03	3175.63	3397.27	1773.01	2870.69	6461.34	4985.80	5450.40	1305.58	4643.03	3201.90	3576.09	2872.88	3417.36	4610.33	4549.36	3995.86	4280.79	0.94	1.0000	1.0000	1.0000	0.8201	0.58	0.4992
IWGSC_chr6AS-ab-k71_contigs_longerthan_200_4339815:5077-7569	IWGSC_CSS_6AS_scaff_4339815:5077-7569	Traes_6AS_21AF25515	predicted protein	Not DE			5438.85	4677.21	8579.79	4624.16	5203.55	4725.87	5474.92	3748.11	3916.82	1478.89	3381.40	1537.79	6477.38	4265.69	6130.64	3442.29	2366.55	4584.39	4118.12	2716.07	1926.21	1833.86	2030.82	3632.23	5119.35	4831.06	2393.19	5102.18	3879.05	1148.52	1992.94	3376.41	2340.53	1711.87	1929.63	1836.25	0.82	0.9459	0.9138	0.7728	0.3454	0.44	0.0519
IWGSC_chr4AL_V2-ab-k71_contigs_longerthan_200_7085107:8563-9841	IWGSC_CSS_4AL_scaff_7085107:8563-9841	Traes_4AL_D6B61EC76	tpa: histone h3	Not DE			2985.75	3295.93	3465.49	3339.07	3592.12	4836.07	3902.79	3692.35	5633.91	4521.62	4120.43	3875.52	2569.45	2697.27	2483.98	2123.12	2789.50	3772.45	3602.69	2656.04	5452.14	7064.90	2448.13	8297.87	2842.25	3413.52	2117.69	3026.01	3400.86	4003.29	2646.04	2769.76	4657.75	3415.29	2976.41	2927.67	1.22	0.8391	0.3675	0.0209	0.0503	1.39	0.4201
IWGSC_chr3AL-ab-k71_contigs_longerthan_200_4027470:1-4544	IWGSC_CSS_3AL_scaff_4027470:1-4544	Traes_3AL_0FF2B47AC	serine threonine-protein kinase-like protein acr4	Not DE			4753.85	5269.75	5521.93	3148.57	4448.50	4316.20	4757.97	3655.56	3749.06	2848.41	2798.22	2753.23	4802.37	5403.68	4578.31	3685.74	4805.22	4069.29	3997.46	3452.16	2111.53	1699.06	3157.65	4260.67	3885.32	3686.56	4315.04	3648.02	4024.48	1937.65	2440.39	3036.55	2326.06	2819.05	2795.40	2339.51	0.92	1.0000	1.0000	0.3865	0.5598	0.65	0.2513
IWGSC_chr2AL-ab-k71_contigs_longerthan_200_6335704:1657-13926	IWGSC_CSS_2AL_scaff_6335704:1657-13926	N/A	disease resistance rpp13-like protein 4	Not DE			3507.28	3456.64	3213.01	3103.17	3934.09	3827.44	4616.37	4441.14	5173.69	3401.94	4464.14	3349.53	3303.21	3065.77	3405.63	3426.43	3088.98	3644.11	4331.91	3391.15	3185.06	4059.96	3532.91	4847.14	3235.19	3423.98	3005.04	3420.02	4865.68	3263.32	3164.53	4094.86	3702.89	2821.36	3143.76	3213.00	1.27	0.6949	0.2609	0.0209	0.0048	1.23	0.7365
IWGSC_chr2BS-ab-k71_contigs_longerthan_200_5167927:14676-15852	IWGSC_CSS_2BS_scaff_5167927:14676-15852	Traes_2BS_F00047B6F	tetratricopeptide repeat containing protein	Not DE			4829.46	5220.45	6077.65	4135.59	4094.84	4541.03	4733.24	3530.76	3649.48	3195.00	2934.46	2966.00	5445.05	5779.29	5241.46	3451.34	3399.47	3181.39	3582.58	3323.25	2438.97	2232.65	2453.38	3257.89	4925.09	4713.09	3675.53	3947.47	3028.54	1845.26	2336.94	2590.42	2279.44	2555.51	2487.17	2308.88	0.83	0.8533	0.9378	0.0833	0.1328	0.63	0.1947
IWGSC_chr7AL-ab-k71_contigs_longerthan_200_4553175:1-2407	IWGSC_CSS_7AL_scaff_4553175:1-2407	Traes_7AL_EA80E4BFF	secologanin synthase	Not DE			2435.30	1853.53	2935.15	2765.61	3974.03	3417.77	4138.78	3857.36	4473.93	3953.79	5781.19	2734.96	2875.60	2444.50	2476.48	2179.74	2222.31	3368.23	4907.66	3142.17	6493.99	11572.32	2349.32	5576.53	2832.31	2542.06	1781.34	2243.24	4057.06	2685.25	2466.56	4209.99	6960.50	3038.03	2556.33	2938.18	1.54	0.1036	0.0239	0.0209	0.0028	1.70	0.0974
IWGSC_chr5AS-ab-k95_contigs_longerthan_200_1538549:10619-11807	IWGSC_CSS_5AS_scaff_1538549:10619-11807	Traes_5AS_2FC5B2227	thioredoxin m- chloroplastic	Not DE			5749.10	6344.40	6764.54	3194.96	4071.46	4454.83	4452.31	3559.97	2884.24	2375.64	2347.16	2133.18	5088.29	6030.03	4776.88	4400.24	3928.76	3758.48	3837.65	3156.94	1600.69	1641.96	2673.07	2660.08	4889.77	5041.31	5278.74	4474.92	3192.59	1749.48	2273.38	2661.27	1804.43	2423.36	2478.63	1884.39	0.75	0.6818	0.7138	0.2482	0.1476	0.44	0.0042
IWGSC_chr5AL-ab-k95_contigs_longerthan_200_2750356:1-2229	IWGSC_CSS_5AL_scaff_2750356:1-2229	Traes_5AL_E2A2D609E	lactoylglutathione lyase	Flat_Down			5299.84	6346.37	6283.57	3122.91	4393.94	4417.51	4937.77	2954.19	1835.51	1506.65	2008.61	1480.26	4550.61	6176.21	5657.33	4729.75	4277.15	3925.23	3442.88	3123.48	1081.21	708.64	2321.99	2906.24	5810.32	6482.64	5983.53	4273.18	3015.74	2367.39	2953.89	2508.50	1494.98	2756.82	2691.23	2124.20	0.79	0.7723	0.8483	0.1489	0.2620	0.32	0.0001
IWGSC_chr2BS-ab-k71_contigs_longerthan_200_5184120:4724-7907	IWGSC_CSS_2BS_scaff_5184120:4724-7907	Traes_2BS_EA189405F	disease resistance protein rpm1	Not DE			3619.60	2923.26	4561.41	5286.45	4160.12	3447.10	3625.22	2996.29	4482.90	3624.03	4846.05	2867.38	3890.22	2615.04	3782.79	3437.76	2565.80	3519.26	3314.81	3169.73	3848.57	4713.37	2544.83	5128.46	3704.30	3568.59	3058.15	3830.84	3911.63	3353.17	3043.63	3457.22	4630.42	2716.86	2750.15	2954.81	0.87	0.9348	0.9689	0.5637	0.4030	0.97	1.0000
IWGSC_chr1BS-ab-k71_contigs_longerthan_200_3453626:6167-13190	IWGSC_CSS_1BS_scaff_3453626:6167-13190	Traes_1BS_170500B8B	aspartic proteinase	Up_Up_HD_vs_22DAA_only			2385.26	1883.11	2369.56	2735.01	3713.90	3576.84	3692.65	3714.73	4427.28	5230.78	5680.04	5143.01	2256.96	1924.74	2136.80	1847.96	2274.87	3472.12	3663.02	3274.04	7351.47	7641.55	3327.94	5928.19	2271.59	2126.31	1397.41	1921.72	3687.07	3004.80	3184.47	3560.17	7404.98	3742.60	3446.86	4114.50	1.57	0.0947	0.0195	0.0209	0.0003	2.19	0.0034
IWGSC_chr7AL-ab-k71_contigs_longerthan_200_4456338:1146-4499	IWGSC_CSS_7AL_scaff_4456338:1146-4499	Traes_7AL_2328547FB	predicted protein	Not DE			3661.85	3614.39	6796.98	3484.16	5856.31	4555.25	6075.00	4847.78	4304.38	2861.87	5265.11	2253.72	4216.62	4180.42	4041.30	2504.72	2690.48	4181.04	4780.66	2556.65	2972.85	3206.21	1944.63	6106.28	3782.67	3661.83	2124.33	2969.27	3932.57	1456.20	1789.79	3323.27	3911.06	1829.43	2055.14	1550.92	1.22	0.8545	0.3370	0.2482	0.2992	0.84	0.9180
IWGSC_chr4BL-ab-k71_contigs_longerthan_200_7038082:1479-8777	IWGSC_CSS_4BL_scaff_7038082:1479-8777	Traes_4BL_52E0F4F0C	vacuolar proton translocating atpase 100 kda subunit-like isoform 1	Not DE			3381.63	2911.42	3610.76	3957.92	3394.34	3356.45	3062.22	2664.76	3546.31	3911.73	4231.90	3916.62	3858.60	3204.85	3952.63	3348.30	2838.39	3197.11	2837.49	3196.30	4868.33	5614.85	2662.56	3895.41	3853.31	3942.48	3020.53	3439.98	3368.28	3336.22	3658.09	3717.37	4943.08	3458.32	3322.20	3823.04	0.90	0.9913	1.0000	0.3865	0.2928	1.13	0.9114
IWGSC_chr6AS-ab-k71_contigs_longerthan_200_4338802:34917-37269	IWGSC_CSS_6AS_scaff_4338802:34917-37269	Traes_6AS_46D5BC324	protein kinase chloroplastic	Not DE			4240.10	3866.78	3830.79	4182.96	4227.34	4966.70	4175.86	4161.20	4682.07	2986.37	4079.14	2145.05	3366.47	3516.50	3185.84	2907.83	2870.17	4034.36	3776.26	3341.94	4113.59	3668.66	2250.51	4438.77	4146.92	3984.34	2793.71	3887.58	3902.32	2562.34	2781.90	3766.08	4018.77	2882.83	2698.06	2761.38	1.09	1.0000	0.7254	0.2482	0.1642	0.86	0.8391
IWGSC_chr5AS-ab-k95_contigs_longerthan_200_1507050:1-5223	IWGSC_CSS_5AS_scaff_1507050:1-5223	Traes_5AS_AF90452F5	k(+) efflux antiporter chloroplastic-like	Not DE			3379.40	3618.33	6414.74	3307.48	4670.63	4579.25	4910.80	4382.35	4160.84	3690.48	3888.19	3203.42	4674.59	4101.23	4903.02	3921.26	3172.10	3531.49	4036.62	3152.02	2646.37	2808.36	3032.57	4259.54	3676.71	3198.51	3756.30	3822.43	3343.85	1443.49	2613.64	2876.03	2653.19	2265.85	2634.88	2280.87	1.11	0.9847	0.6095	0.2482	0.5299	0.89	0.9797
IWGSC_chr1AS-ab-k71_contigs_longerthan_200_3306225:3696-8199	IWGSC_CSS_1AS_scaff_3306225:3696-8199	Traes_1AS_74635B7A6	upf0014 membrane protein star2-like	Not DE			4262.34	4310.45	3674.23	3979.64	2521.40	3333.35	1916.00	2544.52	3421.61	4403.01	2956.14	3357.75	3401.89	3663.70	3519.28	3325.66	4297.93	5235.68	2324.18	3830.05	2981.49	3228.68	4885.74	3146.73	3544.25	3552.42	2653.20	4111.38	2806.32	4465.24	3562.12	2895.96	3247.97	4536.30	4302.39	4580.12	0.64	0.1122	0.1973	0.0209	0.0047	0.87	0.8825
IWGSC_chr1AL_v2-ab-k71_contigs_longerthan_200_3898431:6867-12247	IWGSC_CSS_1AL_scaff_3898431:6867-12247	Traes_1AL_B69A83E66	4 partial	Not DE			3629.60	3584.81	3380.86	3749.67	3094.27	3645.27	2980.19	2589.65	3547.21	4010.99	3676.60	3735.81	3716.90	3495.18	3862.72	3254.32	3425.14	3486.96	2989.89	3538.76	3693.02	3828.73	3325.84	3390.61	3696.58	3822.61	3247.35	3244.55	3545.13	4504.23	3896.15	3650.95	3818.63	3823.28	3762.77	4008.59	0.86	0.8780	0.9639	0.1489	0.0901	1.04	1.0000
IWGSC_chr5AS-ab-k95_contigs_longerthan_200_1543030:18-725	IWGSC_CSS_5AS_scaff_1543030:18-725	Traes_5AS_324623ECB	atp-dependent clp protease atp-binding subunit clpa-like protein chloroplastic	Not DE			3552.88	3822.42	3995.82	2945.25	2725.02	3447.99	2924.00	2592.69	3424.30	5793.56	3775.68	4474.57	3677.68	4645.36	4035.06	4277.95	3200.22	2895.03	3183.58	3865.48	3825.53	5309.68	3260.67	3666.26	3659.05	3429.69	3438.76	3055.43	2842.39	2763.23	3600.76	2821.79	3395.86	3452.94	3271.83	3467.70	0.82	0.8164	0.8899	0.0433	0.0696	1.22	0.7076
IWGSC_chr6AS-ab-k71_contigs_longerthan_200_4430241:1315-7550	IWGSC_CSS_6AS_scaff_4430241:1315-7550	Traes_6AS_67FD620BE	4-hydroxyphenylpyruvate dioxygenase	Not DE			2220.69	2042.83	3189.04	2478.39	2733.79	2929.01	2795.90	2431.48	3793.02	7290.12	4567.36	3048.18	2192.44	1978.54	2696.28	2195.59	2118.40	2827.81	2477.64	2423.79	7101.81	13824.63	2777.14	3971.41	2767.19	2965.42	1748.15	2198.06	2379.32	3705.78	3744.09	3189.32	7084.28	5168.65	3508.34	3725.89	1.10	1.0000	0.6884	0.3865	0.3743	1.88	0.1364
IWGSC_chr3AL-ab-k71_contigs_longerthan_200_4449321:1-9164	IWGSC_CSS_3AL_scaff_4449321:1-9164	Traes_3AL_254DBA0CE	nuclear pore complex protein	Not DE			5723.52	5509.33	4808.24	3257.15	3698.31	4074.49	4069.11	3326.68	4833.68	4583.87	3589.89	3811.60	4340.60	4763.12	4172.43	2946.32	3786.97	3221.55	3749.80	3170.71	2939.24	4258.41	2800.26	3636.77	3612.69	3039.63	3551.61	3153.14	3584.69	1980.88	1996.68	2483.04	2610.59	2491.74	2441.06	2240.61	0.79	0.6698	0.8182	0.2482	0.1316	0.87	0.8999
IWGSC_chr2AS-ab-k71_contigs_longerthan_200_5271056:3145-8009	IWGSC_CSS_2AS_scaff_5271056:3145-8009	Traes_2AS_3B0E92500	xylose isomerase-like	Not DE			2456.43	2423.39	2079.01	2033.25	3844.45	3379.56	3363.39	3686.28	3550.80	3944.54	4556.01	3759.55	2134.25	2661.74	2123.06	2998.41	4109.68	3509.66	3761.45	2998.50	5262.98	4333.30	3240.69	6181.15	2229.65	2602.95	3463.10	1832.42	4909.89	2545.39	4003.34	4720.33	6139.07	5129.46	4126.50	4047.10	1.59	0.0814	0.0127	0.0209	0.0002	1.76	0.0675
IWGSC_chr2BL-ab-k71_contigs_longerthan_200_8058911:7118-7601	IWGSC_CSS_2BL_scaff_8058911:7118-7601	Traes_2BL_2768AE3B1	predicted protein	Not DE			5743.54	6956.66	6664.40	3288.73	4166.94	5006.69	4219.69	2535.79	3224.25	3125.18	2594.88	2626.30	4503.80	4412.89	4656.99	3956.36	3393.36	3959.28	2868.18	2869.58	1959.81	2040.74	1620.87	3361.12	5553.14	4936.66	4788.59	4440.24	2574.79	1951.21	1910.68	2168.65	1916.95	3389.93	2413.74	1926.40	0.70	0.5278	0.4984	0.1489	0.1408	0.51	0.0224
IWGSC_chr2BL-ab-k71_contigs_longerthan_200_8078484:7396-9212	IWGSC_CSS_2BL_scaff_8078484:7396-9212	Traes_2BL_171ABA978	predicted protein	Not DE			4498.08	5779.47	1026.81	3478.24	1512.06	3527.08	1412.56	1798.00	2563.07	9832.32	2714.61	8166.54	2237.99	3443.41	2349.10	4298.33	3865.20	2433.19	1820.40	4506.11	2461.05	4620.69	3636.98	1170.66	2822.38	1994.07	5062.99	3420.02	1426.43	6758.89	3560.88	2052.41	1974.82	5904.72	5016.18	4374.44	0.56	0.7049	0.0315	0.3865	0.1986	1.57	0.7867
IWGSC_chr1AS-ab-k71_contigs_longerthan_200_3314590:1385-7526	IWGSC_CSS_1AS_scaff_3314590:1385-7526	Traes_1AS_68C560D6D	6-phosphofructo-2-kinase fructose- -biphosphatase 1-like	Not DE			4891.74	4533.26	7984.58	3481.20	5073.00	4321.53	4942.26	3266.75	2904.87	1622.74	3310.18	1616.32	4524.05	3833.23	4420.96	3731.03	2999.75	5441.72	3728.64	2781.02	1708.24	1911.56	1832.15	3760.42	4951.58	4923.34	3149.98	4198.58	3775.50	1285.83	2552.56	3663.12	2334.10	3127.93	2693.79	2149.59	0.84	1.0000	0.9746	0.7728	0.4737	0.45	0.0838
IWGSC_chr4AS_v2-ab-k71_contigs_longerthan_200_6003680:5871-8139	IWGSC_CSS_4AS_scaff_6003680:5871-8139	Traes_4AS_52A387868	polyol transporter 5-like	Not DE			2505.36	2533.82	2345.59	2360.94	2827.32	3412.44	2593.62	2268.75	2531.67	969.94	3106.84	3881.00	1666.15	1679.07	1933.23	3856.72	4962.91	4928.37	2040.54	4521.86	1130.18	351.98	4999.27	6192.49	2404.04	2523.04	2116.58	3115.32	3512.55	10829.99	5305.79	3367.55	2739.99	8738.37	7309.53	5804.58	1.14	1.0000	0.5988	0.2482	0.2114	1.08	1.0000
IWGSC_chr4BL-ab-k71_contigs_longerthan_200_6995603:4659-8912	IWGSC_CSS_4BL_scaff_6995603:4659-8912	Traes_4BL_524D3909F	cbl-interacting protein kinase 9	Not DE			4552.57	3038.61	7493.74	4281.67	4815.80	3641.71	4356.79	4135.79	4220.05	1681.62	3356.62	1546.92	4134.39	3296.21	3761.56	2303.16	2672.15	6525.18	5760.71	2256.50	2330.46	2526.59	1800.62	6978.61	3914.02	4375.35	1774.70	3935.91	5732.47	1760.50	1773.58	4331.76	3478.64	1425.28	1616.28	1726.85	0.88	1.0000	1.0000	0.7728	0.5686	0.56	0.3760
IWGSC_chr4AS_v2-ab-k71_contigs_longerthan_200_5981836:13-5920	IWGSC_CSS_4AS_scaff_5981836:13-5920	Traes_4AS_622EEFE10	copper-transporting atpase paa1	Not DE			4341.29	4182.28	4368.18	3097.25	3818.15	3753.68	3858.97	3137.40	3515.81	3628.23	3212.12	3023.53	4152.10	4312.39	4142.46	3736.69	3746.63	3387.43	3755.10	3731.64	2993.01	2768.11	3290.10	3259.03	3909.61	3891.11	4121.42	3518.78	3631.23	2347.90	3271.72	3377.51	2936.91	2853.63	3189.86	2849.78	0.91	1.0000	1.0000	0.1489	0.3607	0.84	0.8260
IWGSC_chr5BS-ab-k71_contigs_longerthan_200_2246329:5648-12742	IWGSC_CSS_5BS_scaff_2246329:5648-12742	Traes_5BS_502C9C537	gdp-l-galactose phosphorylase 2-like	Not DE			3876.47	3805.65	4435.88	3164.37	3897.06	3543.07	4207.33	3679.08	3710.48	3095.73	3985.22	3011.66	3250.08	3434.27	3702.86	3121.84	3000.97	4150.48	4258.88	3382.29	3177.38	3924.22	3100.89	4907.26	3355.51	3456.33	2620.01	3166.80	4182.72	2186.85	2960.13	3492.64	4428.68	3249.33	3296.59	2852.40	1.00	1.0000	0.8896	1.0000	0.9075	0.90	0.9558
IWGSC_chr4BL-ab-k71_contigs_longerthan_200_7039583:2996-5995	IWGSC_CSS_4BL_scaff_7039583:2996-5995	Traes_4BL_A8CC870BE	hypothetical protein TRIUR3_03034	Not DE			4039.94	4827.07	4170.71	3222.60	4165.96	6056.19	4564.68	2989.84	4950.30	3638.33	4543.62	3199.77	3310.80	4631.14	4166.19	3166.00	3631.72	3477.36	3052.34	3329.15	3174.50	3542.28	2280.99	3657.19	3917.33	4060.45	2521.53	2985.03	2760.94	2179.22	2652.27	2884.89	2887.89	3063.39	2656.23	2513.69	1.09	1.0000	0.7008	0.5637	0.5918	1.00	1.0000
IWGSC_chr4BL-ab-k71_contigs_longerthan_200_7038361:1068-1486	IWGSC_CSS_4BL_scaff_7038361:1068-1486	Traes_4BL_664A41517	cata1_wheat ame: full=catalase-1 gi	Not DE			4950.67	4828.05	6069.18	3731.90	3266.71	4798.74	3589.26	2216.78	3967.06	2621.28	3613.63	1778.87	3738.41	4081.94	5523.70	3079.94	2602.47	4439.46	2871.36	2454.30	2969.01	2974.99	2077.07	3403.09	4665.70	6601.56	2863.42	3891.78	3191.43	2534.37	3100.97	3315.52	2692.57	2899.73	2868.83	2425.29	0.71	0.3747	0.4940	0.0833	0.0944	0.61	0.1477
IWGSC_chr4BS-ab-k71_contigs_longerthan_200_4904751:238-1944	IWGSC_CSS_4BS_scaff_4904751:238-1944	Traes_4BS_35214F948	translationally-controlled tumor protein	Not DE			2961.29	2816.78	2612.16	3335.12	3742.16	3810.56	3675.79	4251.48	3549.90	2850.09	3344.24	3823.47	3023.62	3084.05	2869.87	2966.71	4725.76	3328.07	4132.93	3241.57	3726.62	2663.26	4340.20	4274.28	2643.57	2895.97	3156.62	2811.66	5413.68	4148.23	3062.33	3352.05	3694.85	3999.23	4678.06	3593.73	1.32	0.5481	0.1912	0.0209	0.0039	1.16	0.8837
IWGSC_chr4AS_v2-ab-k71_contigs_longerthan_200_5959481:1503-4534	IWGSC_CSS_4AS_scaff_5959481:1503-4534	Traes_4AS_9EEABCE1C	l-ascorbate peroxidase cytosolic	Not DE			2117.27	2159.17	2228.52	3359.79	2695.79	3034.76	2187.95	2698.14	2215.88	1873.42	3755.04	2721.27	2714.93	2036.40	2478.98	2923.68	2678.26	3840.55	2294.55	3487.59	6147.35	6480.76	3207.06	4488.68	2590.58	3900.62	2948.61	2614.13	3055.30	9139.84	4604.09	5111.10	6720.98	4375.72	3181.32	4384.07	1.08	1.0000	0.7922	0.3865	0.6020	1.07	1.0000
IWGSC_chr6AL-ab-k71_contigs_longerthan_200_5820788:1-3239	IWGSC_CSS_6AL_scaff_5820788:1-3239	Traes_6AL_2017727C4	glutamine synthetase isoform gs1b	Flat_Up			1552.37	1413.81	764.47	1781.56	2226.20	2585.99	1850.82	1889.04	5031.94	7109.25	5485.99	4510.18	1010.83	831.41	872.95	1809.46	2437.45	2854.00	2356.99	4621.25	10461.63	7148.22	4053.23	4926.54	1181.05	938.05	1005.74	1220.91	2721.38	6665.65	3709.19	3172.71	7842.22	6419.51	4933.36	6750.72	1.55	0.3229	0.0307	0.0209	0.0358	4.02	0.0000
IWGSC_chr6AS-ab-k71_contigs_longerthan_200_4352731:20913-25781	IWGSC_CSS_6AS_scaff_4352731:20913-25781	Traes_6AS_26C64A3E5	serine threonine-protein kinase nek3	Not DE			5138.60	5888.91	6434.49	3528.57	3821.07	4318.87	3985.95	2906.77	3086.99	2353.77	2703.26	2435.44	4376.03	4612.87	4826.83	3935.98	3571.83	3734.03	3112.67	3201.22	2293.01	1574.55	2186.39	3329.36	4973.66	5257.27	4145.76	4342.53	2879.62	2150.40	2264.65	2408.87	2166.11	3197.08	2531.57	2287.00	0.72	0.3617	0.5561	0.1489	0.0766	0.50	0.0175
IWGSC_chr4BS-ab-k71_contigs_longerthan_200_4885269:1-336	IWGSC_CSS_4BS_scaff_4885269:1-336	N/A	low temperature-responsive rna-binding protein	Not DE			2258.49	2591.99	461.22	2085.56	907.04	1479.61	795.62	1557.13	1742.21	8500.65	1793.91	8394.84	1282.83	3879.93	1468.66	4996.98	6750.04	2056.91	1876.49	6506.75	3122.64	2098.78	7568.28	819.01	1246.17	1201.58	4384.75	2089.84	2080.31	9839.13	4837.16	1918.46	2140.39	9250.09	6927.02	4974.86	0.64	0.8604	0.2009	0.2482	0.2454	2.76	0.4365
IWGSC_chr6BL-ab-k71_contigs_longerthan_200_3760351:345-3280	IWGSC_CSS_6BL_scaff_3760351:345-3280	Traes_6BL_1F4D56EA7	alcohol dehydrogenase class-3	Not DE			4022.14	4103.40	3846.31	3029.15	3147.85	3823.00	3260.01	2372.68	3585.79	3221.08	3071.74	3077.41	4179.93	4461.61	4092.51	3441.15	4535.07	3321.96	2998.36	3897.95	3098.64	2887.93	3317.43	3219.33	3918.44	4215.52	3599.19	3167.85	3491.61	2605.57	3692.99	3274.56	2914.41	3744.91	3706.42	3505.33	0.84	0.7946	0.9396	0.2482	0.1837	0.86	0.8731
IWGSC_chr3B-ab-k71_contigs_longerthan_200_10566671:1-1776	IWGSC_CSS_3B_scaff_10566671:1-1776	Traes_3B_46FD08FE7	phosphoenolpyruvate carboxylase 1	Not DE			4870.61	4880.31	6342.81	3880.94	4023.72	4420.18	4172.49	3619.14	4180.58	3415.40	3637.37	3536.73	3376.59	3573.35	4589.55	2802.52	2711.26	4560.81	3861.99	3134.30	2699.19	2046.36	2199.00	3566.44	4047.58	5017.53	2446.30	3438.93	3157.69	2108.87	2177.41	2842.82	2883.06	2341.91	2822.72	2144.34	0.81	0.8445	0.8908	0.1489	0.1270	0.74	0.5585
IWGSC_chr3B-ab-k71_contigs_longerthan_200_10618928:6113-9863	IWGSC_CSS_3B_scaff_10618928:6113-9863	N/A	g-type lectin s-receptor-like serine threonine-protein kinase b120-like isoform x1	Not DE			3992.12	3416.22	2019.77	4436.63	2853.62	3064.98	3130.77	2772.49	3451.22	3321.18	3610.54	3165.98	3308.27	3270.83	2675.05	3248.66	3838.31	4158.34	3709.59	3974.71	3312.77	6325.37	3767.32	4519.31	3023.27	2911.19	2077.86	3082.74	5212.40	3847.33	2869.14	3504.82	3955.27	3416.83	3077.16	3189.37	0.85	0.8871	0.9254	0.2482	0.3929	0.98	0.9962
IWGSC_chr1AL_v2-ab-k71_contigs_longerthan_200_3955611:4-547	IWGSC_CSS_1AL_scaff_3955611:4-547	N/A	pr17d precursor	Not DE			2262.94	1706.63	963.34	7249.62	1915.41	1656.46	1682.26	2071.88	2910.25	4120.35	3351.46	1734.12	1825.56	785.73	1611.03	1970.26	1347.07	1767.05	2514.69	3206.14	6857.91	11472.16	2631.03	3369.06	2879.77	3208.97	2013.69	2686.63	1952.32	12482.84	4511.86	3618.84	8190.24	4874.37	2793.69	5282.07	0.60	0.9811	0.0431	0.5637	0.4318	0.99	1.0000
IWGSC_chr6AL-ab-k71_contigs_longerthan_200_5804462:2982-3543	IWGSC_CSS_6AL_scaff_5804462:2982-3543	N/A	atp-dependent clp protease proteolytic subunit mitochondrial-like	Not DE			3537.31	4671.29	3753.22	3152.52	3039.71	4466.39	3855.59	3346.03	4128.54	4213.73	4370.22	3704.76	3541.05	5052.43	3916.42	3346.04	3049.86	3117.66	3317.99	3438.38	3254.19	4598.22	2868.59	3717.31	3342.26	3666.58	3394.50	3172.05	2665.54	2958.18	2498.97	2722.16	3141.07	2948.14	2756.12	2644.97	0.97	1.0000	0.9616	0.7728	0.8637	1.09	0.9659
IWGSC_chr5BL-ab-k71_contigs_longerthan_200_10831572:1917-3005	IWGSC_CSS_5BL_scaff_10831572:1917-3005	Traes_5BL_6FB7A4B58	chlorophyll a-b binding chloroplastic	Flat_Down			8427.93	9347.52	9599.55	1724.31	2648.05	2108.78	3124.03	2197.05	601.97	180.86	478.93	136.98	6972.04	9923.16	5777.22	4479.50	5191.49	3866.74	4404.93	1523.36	396.57	216.24	1065.87	955.13	6217.62	8001.03	10159.16	5179.94	3140.24	835.75	1105.53	1404.81	369.73	1334.61	1377.21	514.64	0.35	0.2342	0.0000	0.2482	0.0446	0.05	0.0000
IWGSC_chr3AL-ab-k71_contigs_longerthan_200_4345470:7427-11982	IWGSC_CSS_3AL_scaff_4345470:7427-11982	Traes_3AL_7199364DD	chitinase domain-containing protein 1	Not DE			5902.55	4626.93	5867.49	3637.15	4130.89	4362.41	4947.88	5037.06	4058.57	2213.28	2748.67	2981.52	4246.99	4421.01	3797.78	3178.45	3035.20	3548.95	4521.36	2492.68	1956.93	1148.62	2754.01	2949.35	4078.49	3959.60	3394.50	3372.74	4293.25	2308.06	2149.99	3040.98	2751.25	2058.39	2530.71	1866.01	0.92	1.0000	1.0000	0.5637	0.5487	0.60	0.1275
IWGSC_chr7AS-ab-k71_contigs_longerthan_200_4253722:140-9124	IWGSC_CSS_7AS_scaff_4253722:140-9124	Traes_7AS_CFAF9635F	disease resistance protein rpm1	Not DE			3511.73	3184.52	3640.38	4069.46	3544.38	2953.00	3638.71	3376.00	3779.56	2844.20	3671.44	2341.39	3681.48	3011.97	3054.71	3042.57	3076.76	3386.56	3911.73	3095.92	3886.02	4594.48	2819.18	4577.16	3378.69	3474.41	3322.58	3601.79	3783.64	3088.71	3139.60	3843.57	4826.54	2842.10	2989.21	3304.90	0.94	1.0000	1.0000	0.5637	0.4267	0.88	0.8811
IWGSC_chr7AL-ab-k71_contigs_longerthan_200_4372913:320-3836	IWGSC_CSS_7AL_scaff_4372913:320-3836	Traes_7AL_4B8348CBB	lactoylglutathione lyase	Not DE			3411.65	2947.90	3042.35	3029.15	3145.90	3265.81	2722.85	2491.03	3376.76	2561.55	3714.79	3720.28	3567.62	3098.26	3548.00	3330.18	3582.83	3742.77	2626.87	3134.30	4255.71	3228.68	3241.74	4656.56	2793.68	3280.33	3216.37	3007.09	3891.85	4041.43	3906.12	3935.45	4963.18	4162.89	3447.71	4140.75	0.94	1.0000	1.0000	0.5637	0.4178	1.08	0.9838
IWGSC_chr5AS-ab-k95_contigs_longerthan_200_1536430:1222-4767	IWGSC_CSS_5AS_scaff_1536430:1222-4767	Traes_5AS_72FF67956	70 kda heat shock protein	Not DE			3748.59	4244.39	4730.66	2893.92	4197.14	3382.23	3876.95	3067.98	2593.57	2231.79	2491.66	2313.08	4710.02	5212.83	4678.22	4737.67	4674.42	3490.45	3394.19	3209.09	2198.91	1656.00	3218.62	3069.59	4472.54	4661.72	4632.59	3925.40	3744.08	1976.64	2938.94	3055.37	2145.22	2624.66	3323.06	2665.10	0.93	1.0000	1.0000	0.5637	0.6020	0.62	0.1588
IWGSC_chr6AL-ab-k71_contigs_longerthan_200_5730196:113-2736	IWGSC_CSS_6AL_scaff_5730196:113-2736	Traes_6AL_116270FF1	leucine aminopeptidase chloroplastic	Not DE			2837.85	3180.58	3189.04	2800.16	3898.04	3958.96	3883.69	3601.32	3418.92	4087.55	4069.85	3576.91	2955.31	3332.76	3306.98	3149.01	3147.66	3119.41	3675.72	3089.03	4065.58	4632.86	3011.54	4354.82	2619.28	3216.58	3682.17	2457.58	3600.98	3283.66	3054.85	3613.31	4823.32	3316.17	3020.81	2982.81	1.28	0.7091	0.2464	0.0209	0.0006	1.26	0.6640
IWGSC_chr6AS-ab-k71_contigs_longerthan_200_4357883:4394-5387	IWGSC_CSS_6AS_scaff_4357883:4394-5387	N/A	predicted protein	Not DE			3657.40	4880.31	1701.01	3204.83	2404.49	4739.20	2534.06	3404.07	3301.40	3011.61	2929.30	4304.72	3076.76	4813.87	2410.30	3481.92	4696.43	4494.46	3260.84	5497.08	2925.80	4964.25	4473.69	1648.23	2556.37	1893.23	3211.94	3547.15	3121.62	3571.85	2612.39	2371.23	1837.38	4643.10	5350.87	3400.30	0.97	1.0000	0.9792	0.7728	0.9309	1.01	1.0000
IWGSC_chr5AL-ab-k95_contigs_longerthan_200_2805798:3829-7462	IWGSC_CSS_5AL_scaff_2805798:3829-7462	Traes_5AL_9BB8F318F	beta-cyanoalanine synthase	Not DE			4073.30	3861.85	2764.49	1625.61	4239.03	4228.23	4309.59	3951.05	3905.16	3607.20	5131.96	3705.67	2329.07	3091.15	2188.00	3361.89	4174.46	4267.47	4303.33	4853.49	3698.78	4067.44	3124.02	4004.30	2161.21	2247.14	3037.13	2112.95	4112.91	2327.55	2682.19	3478.25	3200.55	3463.69	3468.21	2770.13	1.36	0.5607	0.1058	0.0433	0.0939	1.33	0.5671
IWGSC_chr3B-ab-k71_contigs_longerthan_200_310489:5701-7737	IWGSC_CSS_3B_scaff_310489:5701-7737	Traes_3B_5CA0897A41	50s ribosomal protein l12- chloroplastic	Not DE			3972.10	5049.89	4983.13	2277.04	3659.34	4086.93	4401.74	3165.85	2773.89	2551.46	2405.99	2401.66	4282.41	5599.60	4965.46	4534.98	4381.05	3610.93	3198.39	3285.85	2124.01	1393.88	3209.16	3460.94	4351.12	4441.00	5299.76	3945.37	3071.59	1684.21	2881.60	2357.95	1665.38	2691.51	3272.68	2161.84	0.94	1.0000	0.9899	0.5637	0.7670	0.62	0.1815
IWGSC_chr5BL-ab-k71_contigs_longerthan_200_10923998:6245-8555	IWGSC_CSS_5BL_scaff_10923998:6245-8555	Traes_5BL_E1A888BDA	serine carboxypeptidase-like 18	Flat_Up			210.17	105.49	169.25	175.69	1398.07	3969.63	1573.25	1981.22	4980.81	9402.45	9666.29	6624.19	240.37	137.05	157.36	250.25	1083.04	1453.63	1524.05	2235.83	12514.58	15915.92	2855.97	4977.59	145.70	152.22	212.43	212.24	1405.49	3366.73	3289.17	2808.50	8503.71	8780.63	5134.86	5787.08	13.51	0.0006	0.0000	0.0209	0.0135	46.43	0.0000
IWGSC_chr2BL-ab-k71_contigs_longerthan_200_8015570:2621-17355	IWGSC_CSS_2BL_scaff_8015570:2621-17355	Traes_2BL_A687959FB	phot2_orysj ame: full=phototropin-2 ame: full=non-phototropic hypocotyl protein 1b short= 1b gi	Not DE			4770.53	4123.12	4906.97	4192.83	4566.38	4131.36	4595.02	3990.88	3872.86	3197.52	3551.70	1943.24	3429.72	4071.79	3284.50	2836.49	2925.18	4162.70	4832.52	2625.53	2664.62	2996.52	2268.38	4054.22	3570.74	3062.46	3253.99	3552.41	3798.77	1385.00	2646.04	3791.54	3079.98	2450.25	2478.63	2253.74	0.96	1.0000	0.9857	0.3865	0.5422	0.70	0.3791
IWGSC_chr1AL_v2-ab-k71_contigs_longerthan_200_3957637:1753-5737	IWGSC_CSS_1AL_scaff_3957637:1753-5737	Traes_1AL_6B64D0E80	adp-ribosylation factor	Not DE			3302.67	2801.99	3136.85	4607.38	3130.32	3011.66	2591.37	2851.77	3344.46	3371.66	3827.29	2913.03	3638.47	3071.86	3275.75	2791.20	3031.53	3308.86	3035.40	3167.76	4442.95	4706.81	2973.70	3595.93	3835.65	4292.58	2399.83	3290.78	3411.33	4566.95	3189.46	3431.76	4529.15	3773.34	3113.87	3422.18	0.84	0.8695	0.8929	0.2482	0.2440	0.97	1.0000
IWGSC_chr2BL-ab-k71_contigs_longerthan_200_7947945:3166-6264	IWGSC_CSS_2BL_scaff_7947945:3166-6264	Traes_2BL_C0F91895A	phosphoglycolate phosphatase-like	Not DE			5665.70	5925.38	6307.55	4171.12	4070.48	4626.34	4297.23	2828.63	3093.27	2312.55	2504.05	2666.48	5019.97	4759.05	4911.76	3686.87	3136.65	3422.36	2921.10	3005.39	1894.52	1499.67	1601.95	2509.21	5723.13	5207.80	3896.82	4478.07	2423.53	1868.15	2140.02	2398.91	1666.18	2401.07	2197.73	1933.40	0.72	0.2764	0.5390	0.0833	0.0426	0.48	0.0082
IWGSC_chr2AS-ab-k71_contigs_longerthan_200_5189528:6865-8845	IWGSC_CSS_2AS_scaff_5189528:6865-8845	Traes_2AS_E32866864	5 -adenylylsulfate reductase chloroplastic	Down_Flat			6059.35	6593.84	4739.13	6936.73	2881.88	2427.81	2001.40	1708.86	3008.94	1118.00	1484.26	692.19	10991.31	7848.18	11132.32	5104.55	3085.31	2774.55	2286.08	1727.06	1076.41	1230.06	913.45	1733.31	9531.18	6464.56	1043.36	9026.54	1391.52	1145.13	658.08	988.57	872.07	797.54	906.75	772.84	0.37	0.0000	0.0000	0.0209	0.0006	0.26	0.0000
IWGSC_chr3AS-ab-k71_contigs_longerthan_200_3303945:2360-3723	IWGSC_CSS_3AS_scaff_3303945:2360-3723	Traes_3AS_9A8B4C51B	metallothionein-like protein type 3	Down_Up			4411.35	5562.57	4299.06	3191.02	1828.70	2154.10	1349.63	1832.52	2213.19	1509.17	2569.08	1629.11	3942.09	6897.99	3950.14	3720.84	5170.71	6642.16	2890.41	2995.55	3304.13	2301.92	2293.61	3729.79	2470.27	2554.43	2041.35	2230.63	5193.78	4653.41	3897.40	4213.31	4649.71	3925.47	2919.20	3872.93	0.41	0.0002	0.0001	0.0209	0.0023	0.45	0.0023
IWGSC_chr2BL-ab-k71_contigs_longerthan_200_8079631:16812-19381	IWGSC_CSS_2BL_scaff_8079631:16812-19381	Traes_2BL_FEAE434B4	predicted protein	Not DE			5367.68	4750.17	7474.00	4056.63	5299.03	5542.55	5897.45	4339.10	3854.02	953.12	3778.78	667.53	4134.39	4092.10	3496.80	1772.10	2375.11	4458.67	4648.36	1932.74	2089.44	2212.99	1103.71	4605.52	4927.30	5621.65	2084.50	3549.25	4055.90	1741.00	1586.63	3524.75	2180.58	1834.81	1667.51	1231.46	0.97	1.0000	0.9453	0.7728	0.8988	0.43	0.0668
IWGSC_chr7AS-ab-k71_contigs_longerthan_200_4251888:1-2210	IWGSC_CSS_7AS_scaff_4251888:1-2210	Traes_7AS_81327ECA0	l-ascorbate peroxidase 4	Not DE			3414.99	3150.02	4386.51	3572.99	3875.63	3446.21	3654.44	3020.95	2999.07	2582.58	2968.53	2488.41	4222.95	3509.40	4234.88	3538.53	3262.56	3277.43	3328.57	2819.40	3115.92	2704.45	2849.67	3345.24	4214.25	4656.96	3496.29	3490.41	3778.99	2138.53	3625.69	3727.33	3532.50	3407.61	3288.05	3432.69	0.96	1.0000	0.9832	1.0000	0.7353	0.76	0.6030
IWGSC_chr6BL-ab-k71_contigs_longerthan_200_4266248:1-3197	IWGSC_CSS_6BL_scaff_4266248:1-3197	Traes_6BL_83DE6DC09	l-ascorbate peroxidase chloroplastic	Flat_Down			5391.03	6668.77	8170.76	2876.16	4101.66	3528.85	4420.84	2950.39	1500.88	782.35	1068.30	1013.63	6045.98	5870.65	6120.65	4994.71	4494.73	3528.87	3095.73	2353.92	770.10	495.21	2245.26	2506.94	5442.76	5974.61	7170.72	5208.30	2724.87	1357.88	1566.69	2082.30	748.29	1802.53	1938.17	1276.97	0.65	0.6380	0.3077	0.2482	0.1325	0.19	0.0002
IWGSC_chr5AL-ab-k95_contigs_longerthan_200_2786658:2202-8307	IWGSC_CSS_5AL_scaff_2786658:2202-8307	Traes_5AL_72929F651	glutathione s-transferase	Not DE			3110.29	2994.24	2448.55	3107.12	3302.76	3069.42	3047.62	3418.86	3174.90	3397.74	3858.26	3554.08	2798.43	3236.32	2658.82	3155.81	3555.93	2426.21	3724.40	3732.62	5589.46	4286.50	3507.69	3364.52	2457.03	2307.07	3598.08	2558.45	3854.62	3400.64	3463.66	3761.65	4886.82	4152.13	3468.21	3235.76	1.10	1.0000	0.6884	0.2482	0.1566	1.20	0.8216
IWGSC_chr5BL-ab-k71_contigs_longerthan_200_10810670:5919-9081	IWGSC_CSS_5BL_scaff_10810670:5919-9081	Traes_5BL_65AD61EB7	glucose-6-phosphate 1-epimerase-like	Down_Flat			6210.58	7090.74	8107.29	3886.86	3051.40	2790.38	3064.47	2484.96	1709.91	1522.63	1628.77	1723.16	5725.90	6111.24	6480.32	4718.42	3157.44	2668.04	2964.49	2755.43	1434.57	907.10	1736.50	2008.96	6022.25	6417.95	5665.99	4795.38	2338.60	1505.37	1768.60	2195.22	1526.33	1923.93	1954.39	1500.16	0.45	0.0097	0.0010	0.0209	0.0080	0.26	0.0000
IWGSC_chr3B-ab-k71_contigs_longerthan_200_10748972:8876-10472	IWGSC_CSS_3B_scaff_10748972:8876-10472	Traes_3B_DCADC5DB7	photosystem ii reaction center psb28 chloroplastic	Not DE			4716.04	4715.66	10849.21	4015.17	4986.29	4365.97	4861.35	3675.28	2803.50	927.04	3183.22	696.75	4234.33	3936.78	5618.61	2006.49	1584.22	5151.87	4107.53	2181.71	2039.51	2616.46	1003.85	5650.27	5288.23	6783.27	1033.40	3700.55	2895.91	1549.44	1296.22	2259.42	3100.88	1376.10	1284.99	1024.03	0.74	0.9913	0.6732	0.7728	0.3653	0.31	0.1193
IWGSC_chr4AL_V2-ab-k71_contigs_longerthan_200_7119138:999-5095	IWGSC_CSS_4AL_scaff_7119138:999-5095	Traes_4AL_C6ADF44E1	monodehydroascorbate reductase	Not DE			3095.84	2454.94	3313.16	3281.82	3692.47	4474.38	3528.58	3134.37	3084.30	2770.18	3592.99	2991.57	3419.60	2630.27	3149.62	2701.74	2813.94	3678.16	2957.08	3225.82	4415.10	3515.13	2752.96	3725.25	3546.46	3784.55	2449.62	2965.07	3461.36	3343.00	3390.12	3346.52	4790.37	4338.84	3857.55	3785.41	1.22	0.8675	0.3892	0.0833	0.0972	1.02	1.0000
IWGSC_chr6AS-ab-k71_contigs_longerthan_200_4397602:15266-17686	IWGSC_CSS_6AS_scaff_4397602:15266-17686	N/A	nac transcription factor nam-b1	Up_Flat			604.93	887.33	688.30	609.97	3967.21	5850.91	3775.81	3936.26	5195.22	4832.88	5309.49	5640.69	554.12	923.79	793.02	1312.37	5198.83	5376.24	3514.85	3309.47	4031.02	1524.00	5923.23	4269.75	535.34	663.11	884.03	833.20	4915.71	4341.49	4569.19	4372.72	3285.74	6485.59	6619.65	5546.39	6.28	0.0000	0.0000	0.0209	0.0003	7.52	0.0000
IWGSC_chr6AL-ab-k71_contigs_longerthan_200_5823471:5229-8339	IWGSC_CSS_6AL_scaff_5823471:5229-8339	Traes_6AL_9CEDE1FC0	predicted protein	Not DE			4021.03	3515.79	6169.33	3787.17	4181.55	3859.43	4933.27	4065.61	3760.72	2387.42	3616.73	1543.27	4639.17	4105.29	4101.25	2792.33	2376.33	4071.03	4574.27	2276.18	3104.40	3310.12	2317.78	3907.88	3671.19	3397.34	2795.93	3602.84	3547.46	1622.34	2011.64	3089.69	3138.66	2456.40	2371.90	1782.86	0.97	1.0000	0.9469	0.3865	0.8967	0.65	0.3520
IWGSC_chr2AL-ab-k71_contigs_longerthan_200_6330236:2197-5332	IWGSC_CSS_2AL_scaff_6330236:2197-5332	Traes_2AL_7EABAC855	thylakoid lumenal 29 kda chloroplastic-like	Flat_Down			7249.20	6900.46	7964.83	3905.61	3749.95	2769.05	3819.63	2357.89	898.02	366.78	810.25	267.56	6225.62	5790.45	6299.24	4736.54	4008.22	3388.31	3392.07	2095.11	544.45	293.94	1501.04	1562.02	7001.31	7652.83	5201.29	5693.73	3185.61	1456.20	2107.61	2603.71	710.52	1593.55	1676.90	1111.55	0.49	0.0198	0.0050	0.0209	0.0127	0.09	0.0000
IWGSC_chr4AL_V2-ab-k71_contigs_longerthan_200_7029060:1-3441	IWGSC_CSS_4AL_scaff_7029060:1-3441	Traes_4AL_2FB8419FC	pheophorbide a chloroplastic	Up_Up_HD_vs_22DAA_only			2078.35	1955.08	2473.94	2662.96	3615.50	4982.70	4083.72	3665.80	6759.79	7818.41	6677.12	5306.47	1915.38	1696.33	2163.02	1635.09	1606.22	2540.58	2770.81	2202.38	6226.08	9188.02	2324.09	4235.72	1808.00	1934.14	1432.82	1673.76	2190.84	3513.37	2135.03	2583.78	5761.30	2600.08	2155.89	2392.90	1.78	0.0144	0.0018	0.0209	0.0026	2.90	0.0000
IWGSC_chr3B-ab-k71_contigs_longerthan_200_10408783:3027-5610	IWGSC_CSS_3B_scaff_10408783:3027-5610	Traes_3B_1A9FEDDF4	predicted protein	Not DE			2780.03	3199.31	3105.82	2502.08	3457.67	3615.94	3901.67	3640.39	2991.89	4783.24	2977.82	3410.72	3076.76	4057.58	2967.29	3159.20	3618.28	2790.27	4075.78	3134.30	3637.32	5585.83	3314.27	3104.75	2530.98	2562.04	4369.26	2376.68	3272.87	3723.58	3019.95	2718.84	3530.89	3502.11	3381.12	2819.14	1.26	0.7166	0.2631	0.0209	0.0043	1.22	0.7123
IWGSC_chr5BL-ab-k71_contigs_longerthan_200_10872459:6994-14719	IWGSC_CSS_5BL_scaff_10872459:6994-14719	Traes_5BL_5681D8269	biogenesis protein	Not DE			3880.92	4204.95	4795.54	2958.08	4202.98	4301.10	4610.76	3784.15	3920.41	3157.14	2931.37	2955.95	3867.45	3894.14	4030.06	3247.52	3279.67	3619.67	3909.62	2740.67	2329.50	1535.24	2575.32	3954.39	3559.71	3715.10	3339.18	3441.03	3564.91	2308.06	2819.29	3080.83	2359.02	2669.23	2601.58	2451.54	1.07	1.0000	0.7326	0.5637	0.4976	0.82	0.7960
IWGSC_chr7BL-ab-k71_contigs_longerthan_200_6742568:254-2073	IWGSC_CSS_7BL_scaff_6742568:254-2073	Traes_7BL_A638F66EA	predicted protein	Not DE			3740.80	3720.87	4270.85	4471.17	3564.84	4373.08	3364.51	3212.89	3515.81	3177.33	3366.94	2476.54	3913.00	3823.08	3903.93	3179.58	3071.87	3744.51	3122.19	3164.81	3091.92	3458.97	2341.96	2620.38	4063.03	4424.83	2342.29	3949.57	2664.37	3448.10	2436.65	2971.24	3022.11	3270.84	2638.30	2668.60	0.90	0.9940	1.0000	0.1489	0.2698	0.77	0.6148
IWGSC_chr2BS-ab-k71_contigs_longerthan_200_5241959:7722-14664	IWGSC_CSS_2BS_scaff_5241959:7722-14664	Traes_2BS_9CB52FFC4	zeta-carotene desaturase	Not DE			3182.58	2881.85	3770.14	3130.81	4065.61	4616.57	4224.18	3387.38	4505.33	4455.16	4018.25	4354.03	3452.49	3260.68	3516.78	3130.89	2981.41	3137.74	2995.19	2920.76	3059.27	4160.12	2803.42	3602.74	3355.51	2948.30	2773.80	3015.50	2884.27	2374.17	2852.94	3104.08	3117.76	2832.88	2792.84	2917.17	1.26	0.7827	0.2960	0.0433	0.0358	1.34	0.4840
IWGSC_chr2BS-ab-k71_contigs_longerthan_200_5180653:3154-7646	IWGSC_CSS_2BS_scaff_5180653:3154-7646	Traes_2BS_8FF7A4DD7	af188065_1 isopentenyl pyrophosphate:dimethyllallyl pyrophosphate isomerase	Not DE			3582.90	3149.03	6283.57	3661.82	6091.11	5967.33	6787.46	4151.72	4338.47	917.78	3760.20	878.48	4011.67	3531.73	3927.66	1489.01	2053.62	3954.92	4141.40	1729.03	2035.67	1896.58	1523.12	3642.44	5212.07	5396.17	2242.72	2816.92	4182.72	1487.57	2388.04	4072.72	2772.95	2361.89	2173.82	1941.28	1.38	0.6470	0.1033	0.1489	0.1209	0.59	0.5519
IWGSC_chr2AL-ab-k71_contigs_longerthan_200_6377801:2330-5719	IWGSC_CSS_2AL_scaff_6377801:2330-5719	Traes_2AL_279C94831	polyamine oxidase 4	Not DE			2822.28	3470.44	1475.33	2783.38	1791.68	2548.67	1406.94	1761.21	3055.59	3446.53	3486.68	4899.19	2360.70	2890.15	3048.46	4589.34	3724.62	4614.94	1364.24	5979.28	3403.99	4427.85	4019.60	2938.00	2650.19	2485.93	2333.44	3376.94	1358.95	6302.87	4700.06	2193.00	2920.84	5329.23	4032.58	6469.77	0.71	0.6460	0.4664	0.1489	0.1744	1.41	0.4840
IWGSC_chr1BL-ab-k71_contigs_longerthan_200_3920889:2745-8771	IWGSC_CSS_1BL_scaff_3920889:2745-8771	Traes_1BL_BD3E22844	malate dehydrogenase mitochondrial-like	Not DE			4530.33	4440.59	5176.37	3798.03	3732.41	4017.61	3603.87	2839.63	2619.59	1461.22	2629.97	1574.32	4572.12	4366.19	4458.42	3377.74	3518.04	4138.26	3168.76	2627.50	2386.15	1593.28	2121.22	3346.37	4819.13	5187.82	3596.98	3862.36	3405.51	2491.14	2737.03	2843.93	2576.83	3227.04	2945.67	2506.68	0.79	0.6767	0.8158	0.0433	0.0466	0.46	0.0039
IWGSC_chr4AS_v2-ab-k71_contigs_longerthan_200_5951951:3208-5489	IWGSC_CSS_4AS_scaff_5951951:3208-5489	Traes_4AS_91D4C5213	fructose- - chloroplastic	Not DE			4912.86	5922.43	5369.60	3241.35	3442.08	4376.63	3488.13	2528.20	2960.49	2780.27	2500.95	2709.40	4097.70	4805.75	4247.36	4102.43	4148.79	3789.91	2894.64	3156.94	1750.49	1355.50	2393.47	2857.46	4454.88	4702.63	3936.65	4180.72	2606.20	2141.08	2269.64	2297.06	1830.15	3121.78	2623.78	2194.22	0.71	0.3709	0.5272	0.1489	0.0907	0.56	0.0633
IWGSC_chr5BS-ab-k71_contigs_longerthan_200_2270737:889-14961	IWGSC_CSS_5BS_scaff_2270737:889-14961	Traes_5BS_D51370B32	e3 ubiquitin-protein ligase upl1-like	Not DE			2826.73	2807.90	3189.04	3370.65	3192.67	2639.31	3282.48	2650.35	3733.81	3631.60	4169.97	3730.33	2959.10	2519.62	3358.18	3244.13	2790.72	3335.05	3025.88	3228.77	3637.32	4440.02	2721.43	3943.05	2844.45	2933.08	3157.73	3092.20	3595.16	3567.62	3936.03	4095.97	4104.77	2965.81	3426.37	3972.71	0.96	1.0000	0.9904	0.5637	0.6928	1.25	0.6959
IWGSC_chr3AL-ab-k71_contigs_longerthan_200_4433874:1-240	N/A	N/A	#N/A	Not DE			3436.11	3919.04	3462.66	1942.44	3841.53	4861.84	3306.08	3632.42	5939.83	4717.63	5250.66	4500.14	2707.34	4483.95	2809.93	2446.97	3328.57	4526.76	2744.35	2680.64	4569.70	4565.46	1984.57	3346.37	2389.69	2394.60	1986.03	2247.44	2985.49	3478.62	1756.13	2708.87	4227.74	2417.21	2165.28	1972.79	1.23	0.8230	0.3115	0.3865	0.2200	1.60	0.1439
IWGSC_chr5BL-ab-k71_contigs_longerthan_200_10880387:5171-16482	IWGSC_CSS_5BL_scaff_10880387:5171-16482	Traes_5BL_73E7476C2	clathrin heavy chain 1	Not DE			2675.50	2486.49	2385.08	4952.83	2680.21	2625.09	2377.86	2217.92	2936.27	3671.14	3590.93	3339.49	3413.28	2565.30	3682.88	3738.96	2882.40	2730.90	2415.20	3398.04	3886.98	4268.71	3160.81	2886.96	3387.52	3908.23	2860.10	3649.07	3052.98	5655.29	4261.34	3401.87	3880.52	3276.99	3186.45	4094.37	0.79	0.8878	0.7206	0.5637	0.3535	1.08	1.0000
IWGSC_chr6AS-ab-k71_contigs_longerthan_200_4384688:2918-3927	IWGSC_CSS_6AS_scaff_4384688:2918-3927	N/A	1604470a poly-ubiquitin	Not DE			2552.07	2966.64	2705.25	2913.66	2736.71	3422.21	2920.63	2729.63	4568.13	8424.10	4049.21	4577.76	2504.92	2599.82	2352.85	2622.48	2646.48	2371.20	2476.59	3044.75	4538.01	8488.74	2517.50	2543.24	2689.92	3195.65	2899.93	2274.76	2329.29	3975.32	3269.23	2857.21	3546.96	3305.42	2926.03	3018.70	1.06	1.0000	0.7990	0.5637	0.3939	1.94	0.0891
IWGSC_chr2BL-ab-k71_contigs_longerthan_200_7959819:3074-12085	IWGSC_CSS_2BL_scaff_7959819:3074-12085	Traes_2BL_23678833C	clustered mitochondria isoform x1	Not DE			3489.49	3675.51	4677.07	2639.27	4013.00	3163.62	4151.14	3141.19	3377.65	2686.05	4258.74	2975.13	3439.84	3717.50	4213.65	4072.99	3126.88	3270.45	3086.21	3340.96	3014.14	2520.97	3110.35	3507.45	3729.69	3659.92	3400.03	3216.18	3090.21	1366.36	3385.14	3216.99	3029.35	2651.55	3272.68	2853.28	1.00	1.0000	0.8869	1.0000	0.9663	0.92	0.9785
IWGSC_chr5BL-ab-k71_contigs_longerthan_200_10925189:9277-14976	IWGSC_CSS_5BL_scaff_10925189:9277-14976	Traes_5BL_6642E2A8B	phosphoenolpyruvate carboxylase 2	Not DE			2721.09	2281.42	2480.99	4417.87	3520.02	2617.09	2709.37	2641.62	2232.03	2814.76	3607.44	3113.93	2916.09	2077.01	3331.95	3737.82	2706.37	2972.74	2780.34	3657.83	4230.74	3356.93	2588.98	3530.14	3141.37	3787.41	3228.54	3138.43	3598.65	5903.64	4008.32	3667.55	5120.71	3700.34	3468.21	3640.99	0.97	1.0000	1.0000	0.5637	0.8688	0.99	1.0000
IWGSC_chr4BS-ab-k71_contigs_longerthan_200_4887885:1179-13248	IWGSC_CSS_4BS_scaff_4887885:1179-13248	N/A	disease resistance rpp13-like protein 1	Not DE			3123.64	2480.58	2062.08	4609.35	3521.00	2093.67	3338.67	3543.66	4168.91	3395.21	3989.34	2800.71	3141.28	2470.89	2325.37	2705.14	2677.04	3283.54	3991.11	4196.13	3942.67	5530.60	3007.34	4227.77	3072.94	2380.33	2181.86	3001.84	3476.48	3909.20	3049.86	3394.12	4681.06	3073.38	2825.28	3672.50	1.02	1.0000	0.9263	0.5637	0.9304	1.17	0.9017
IWGSC_chr4BS-ab-k71_contigs_longerthan_200_2301182:1-2839	IWGSC_CSS_4BS_scaff_2301182:1-2839	Traes_4BS_F7F9DE1D4	14-3-3 protein homologue	Not DE			3252.63	2868.04	3018.37	3989.51	3094.27	3064.09	2831.86	2580.17	3221.56	3445.69	3442.29	2921.25	3210.86	2865.79	3308.22	3297.35	3114.65	3095.84	2865.01	2719.02	3596.99	3941.07	3209.16	3328.22	3283.76	3643.75	3002.83	3236.15	3319.41	4383.02	3894.90	3343.19	4167.46	3558.97	3363.19	3701.38	0.88	0.9468	0.9948	0.2482	0.2444	0.99	1.0000
IWGSC_chr4AS_v2-ab-k71_contigs_longerthan_200_5965237:8741-16417	IWGSC_CSS_4AS_scaff_5965237:8741-16417	Traes_4AS_63DC21A39	abc transporter f family member 5-like	Not DE			4154.47	4002.84	4835.04	3501.92	3718.77	3661.26	3832.00	2743.66	2967.67	2821.49	2777.57	2749.58	4570.85	3971.29	4241.12	3729.90	3525.37	3368.23	3314.81	2925.68	2663.66	2804.62	2443.92	2799.61	4090.63	3871.13	3810.52	3608.09	3026.22	2092.76	2892.82	2988.95	2711.86	2682.29	2615.24	2549.57	0.85	0.8637	0.9570	0.1489	0.1401	0.69	0.3584
IWGSC_chr6BL-ab-k71_contigs_longerthan_200_249530:1-2979	IWGSC_CSS_6BL_scaff_249530:1-2979	Traes_6BL_FB645D04E	probable carotenoid cleavage dioxygenase chloroplastic-like	Not DE			4879.50	4948.34	4347.02	3979.64	4866.46	5378.15	6116.58	5126.96	4571.72	3872.19	3329.79	3062.80	3925.65	6800.53	3340.69	2955.38	2789.50	2965.75	5771.29	2270.28	1224.28	1851.65	1784.85	2934.60	2685.51	2524.94	2914.31	2434.46	4273.47	1759.65	846.28	2783.04	1714.41	905.88	1604.32	793.84	1.18	0.9307	0.4496	0.0433	0.0489	0.82	0.7519
IWGSC_chr2AS-ab-k71_contigs_longerthan_200_5282429:1938-10037	IWGSC_CSS_2AS_scaff_5282429:1938-10037	Traes_2AS_EC7E6EAF0	eukaryotic translation initiation factor 4g	Not DE			2835.63	2964.66	3596.66	3174.24	2938.39	2881.02	3046.49	2556.27	3280.76	3348.10	3712.72	3017.14	3348.76	2906.39	3851.48	3641.58	2670.92	3176.16	2874.53	3228.77	3606.60	3848.39	3125.07	3397.42	3217.53	3684.66	2988.44	3415.82	3154.20	3349.78	3688.01	3680.84	4132.90	2766.04	3495.53	3664.62	0.91	1.0000	1.0000	0.2482	0.2076	1.06	0.9832
IWGSC_chr5AL-ab-k95_contigs_longerthan_200_2673733:557-3841	IWGSC_CSS_5AL_scaff_2673733:557-3841	Traes_5AL_D1FA8D06E	predicted protein	Flat_Down			4534.78	5172.14	6008.53	3147.59	3933.11	4006.95	4191.60	2993.26	2415.94	1239.98	1995.19	1382.55	5437.46	5168.16	5185.26	4161.32	3797.97	3398.78	3250.25	2709.18	1391.36	899.61	2325.14	2497.87	5007.87	5242.05	4308.41	4531.66	3192.59	1401.11	2302.04	2634.70	1462.03	2298.88	2500.83	2021.80	0.80	0.7554	0.8710	0.1489	0.2087	0.37	0.0002
IWGSC_chr2AL-ab-k71_contigs_longerthan_200_6356970:1-1693	IWGSC_CSS_2AL_scaff_6356970:1-1693	Traes_2AL_5AC854B7D	hypothetical protein F775_01097	Not DE			3313.79	2958.75	2815.27	3282.81	3314.45	3696.81	3124.03	3045.98	3918.62	2044.19	3683.82	2153.27	3333.57	3370.32	3775.30	2637.20	3019.31	3238.14	2815.26	3012.28	3431.84	2978.74	3580.21	3541.48	3752.87	4391.53	2335.66	2711.85	3382.24	4189.77	3068.56	3160.54	3746.29	3770.26	3510.04	3774.03	1.07	1.0000	0.7876	0.2482	0.3230	0.95	0.9872
IWGSC_chr4AL_V2-ab-k71_contigs_longerthan_200_7032976:410-5156	IWGSC_CSS_4AL_scaff_7032976:410-5156	Traes_4AL_345A5A89F	30s ribosomal protein s13	Not DE			5233.12	5349.61	5174.96	3231.48	3561.92	3845.22	3801.65	2828.25	2879.75	2401.72	2258.39	2492.06	4683.45	5419.92	4741.91	3810.29	3793.08	3200.60	3084.09	2979.80	1632.38	1253.47	2378.75	2555.72	4495.72	4620.81	4600.50	3817.18	2870.31	1692.69	2325.72	2314.77	1513.47	2452.55	2371.05	2035.81	0.74	0.4223	0.6514	0.1489	0.0686	0.53	0.0305
IWGSC_chr3B-ab-k71_contigs_longerthan_200_10496056:4769-12817	IWGSC_CSS_3B_scaff_10496056:4769-12817	Traes_3B_75B5E6338	epoxide hydrolase 3-like	Not DE			5061.87	5530.03	7300.51	3592.73	4699.86	4134.03	4382.63	3530.38	3106.72	1859.12	2786.86	2083.87	4978.22	4402.73	5297.65	4276.81	2856.73	3092.34	2876.65	2521.22	1078.33	852.81	2027.67	2394.64	4991.32	4843.43	4003.03	4650.38	2372.34	1268.03	1825.93	2191.90	1354.32	1787.94	1935.60	1613.94	0.78	0.7807	0.8149	0.1489	0.1897	0.46	0.0085
IWGSC_chr5BL-ab-k71_contigs_longerthan_200_10897886:1023-2528	IWGSC_CSS_5BL_scaff_10897886:1023-2528	Traes_5BL_CE73B6BFF	type 1 non-specific lipid transfer protein precursor	Not DE			4133.34	5729.19	4891.45	3421.98	3483.97	4178.46	3998.31	2545.27	3449.42	1534.41	983.66	2136.83	5011.11	7808.58	4522.11	4358.34	3549.82	2676.77	3747.69	2943.39	890.13	725.49	2021.36	3102.49	5099.49	4534.23	4684.59	3477.81	3054.14	1569.78	1571.67	1968.28	1384.87	2717.63	2729.65	2613.46	0.78	0.5425	0.7860	0.2482	0.1650	0.45	0.0106
IWGSC_chr6AS-ab-k71_contigs_longerthan_200_4404113:8599-10794	IWGSC_CSS_6AS_scaff_4404113:8599-10794	Traes_6AS_D921D884D	lil3 protein	Not DE			3944.30	4316.36	5564.24	2608.68	4148.42	3468.42	4143.27	2849.11	2117.20	2135.89	1812.49	1493.04	4284.94	4736.72	4597.05	4371.93	4095.01	4058.81	3484.15	2622.58	1733.20	1535.24	2492.28	3361.12	4691.09	4466.69	5278.74	3947.47	3319.41	2086.83	2275.87	2293.74	1633.23	2923.55	2632.32	1651.58	0.89	1.0000	1.0000	0.5637	0.5448	0.46	0.0105
IWGSC_chr3B-ab-k71_contigs_longerthan_200_10478962:3433-7420	IWGSC_CSS_3B_scaff_10478962:3433-7420	Traes_3B_DB22B1280	selenium-binding protein	Not DE			2113.93	1701.70	1968.99	4162.24	3031.92	3220.49	2823.99	2460.68	3930.28	2522.85	4758.31	2769.67	3048.92	1802.92	3348.19	2590.77	2202.75	3270.45	2917.93	2910.92	5125.67	5924.71	2799.21	3386.08	3072.94	2680.01	1477.07	4370.90	3460.19	4587.30	3453.69	3728.44	4471.28	3957.74	3265.85	3759.15	1.16	1.0000	0.6434	0.2482	0.5273	1.41	0.6811
IWGSC_chr6AL-ab-k71_contigs_longerthan_200_5830384:16213-18218	IWGSC_CSS_6AL_scaff_5830384:16213-18218	Traes_6AL_A0A4C4102	bidirectional sugar transporter sweet13	Not DE			5242.02	6931.02	5538.85	3503.90	3930.19	4525.04	3046.49	3624.08	2609.72	2631.37	2300.71	3264.61	5388.12	6706.12	5863.39	3478.52	3230.78	3701.73	2636.40	1842.20	1095.61	1094.33	1168.88	1577.90	4533.24	6594.90	4432.33	3581.83	2400.26	1872.38	2001.67	1871.97	1191.16	1323.09	1103.99	1028.41	0.71	0.5414	0.5535	0.1489	0.0975	0.51	0.0173
IWGSC_chr4BL-ab-k71_contigs_longerthan_200_6992320:1689-7394	IWGSC_CSS_4BL_scaff_6992320:1689-7394	Traes_4BL_F2C2A7E02	chaperone protein 2	Not DE			3512.84	3466.50	3469.72	3496.00	3785.02	4073.60	3661.18	2374.96	3728.43	2538.00	3305.01	3246.34	3848.48	3319.56	4921.75	3352.83	2706.37	2712.57	2516.80	2673.75	2831.70	2431.11	2744.55	2557.99	3875.39	4441.00	3388.97	3468.35	3345.01	2477.58	3479.86	3381.94	2637.92	2814.44	3142.90	3072.96	1.00	1.0000	0.9409	0.2482	0.9868	0.92	0.9614
IWGSC_chr4AS_v2-ab-k71_contigs_longerthan_200_5932570:1-3979	IWGSC_CSS_4AS_scaff_5932570:1-3979	Traes_4AS_74D7D85D8	yth domain family protein 2	Not DE			2428.63	2444.10	2375.20	2846.55	3048.48	4036.28	3539.82	3683.63	4589.66	5679.16	3903.67	4167.74	2363.23	2471.91	2908.59	2460.55	2609.80	2949.16	3544.48	3089.03	4152.96	4691.84	3362.63	3781.97	2203.15	2520.18	2709.63	2403.99	3367.12	3104.82	2982.56	2878.25	3635.38	3280.06	3396.49	3172.74	1.42	0.3299	0.0860	0.0209	0.0044	1.82	0.0415
IWGSC_chr5AL-ab-k95_contigs_longerthan_200_2787511:30-2684	IWGSC_CSS_5AL_scaff_2787511:30-2684	Traes_5AL_DE16B3C5C	chaperone protein chloroplastic-like	Not DE			1114.23	852.82	899.87	2495.17	2227.17	2964.56	2027.25	2243.33	5927.27	11780.61	4612.78	6824.17	1491.57	809.08	1481.15	1195.74	881.34	1485.93	1619.31	2486.78	7357.23	13283.55	2735.09	3814.87	2079.53	1304.33	656.11	1901.76	1325.21	3510.83	3525.98	2178.61	6773.23	3539.76	2204.56	4986.24	1.76	0.4196	0.0047	0.1489	0.0619	5.44	0.0012
IWGSC_chr5BL-ab-k71_contigs_longerthan_200_10830990:80-2512	IWGSC_CSS_5BL_scaff_10830990:80-2512	Traes_5BL_AA5911949	50s ribosomal protein chloroplastic	Not DE			4721.60	5155.38	5591.04	2404.37	4203.96	3877.21	4889.45	2723.56	2208.71	2262.07	1889.91	1377.98	4290.00	5143.80	4977.95	4564.42	3916.54	3844.91	3228.03	2725.91	1345.27	1237.55	2114.91	2768.98	4787.12	4514.25	5750.07	3935.91	2815.63	1734.22	2302.04	1988.20	1191.97	2333.46	2273.72	1483.53	0.88	0.9936	1.0000	0.3865	0.5588	0.43	0.0129
IWGSC_chr1BS-ab-k71_contigs_longerthan_200_3437953:2090-5445	IWGSC_CSS_1BS_scaff_3437953:2090-5445	Traes_1BS_F7B1A6268	cyclophilin-like protein	Not DE			3577.34	4085.66	4489.48	3065.66	3735.34	3206.27	3674.67	2637.07	2091.18	1982.78	1929.13	1568.84	4768.21	5090.00	4754.40	4666.33	4368.82	3494.82	2963.44	2899.11	1906.04	1271.25	2567.96	2361.75	4462.60	4745.44	5453.55	4237.46	3240.30	2285.17	2887.84	2665.70	1751.38	2794.47	2766.37	2087.44	0.87	0.9272	1.0000	0.3865	0.2731	0.50	0.0143
IWGSC_chr7AS-ab-k71_contigs_longerthan_200_4249694:171-4372	IWGSC_CSS_7AS_scaff_4249694:171-4372	Traes_7AS_3ED623069	tbc1 domain family member 5-a-like protein	Not DE			3708.56	3287.06	4729.25	3862.18	3206.31	3365.34	3619.61	2954.19	4041.52	4123.72	3567.19	2582.46	3856.07	3761.16	3878.95	3017.66	2163.63	2941.31	3694.77	2384.43	3188.90	4559.84	2222.13	3633.37	3404.07	3644.70	2820.27	3222.49	3746.41	2109.72	2297.06	3349.84	3048.64	1960.05	2270.30	2203.85	0.84	0.9161	0.9458	0.0833	0.1167	0.92	0.9881
IWGSC_chr4AL_V2-ab-k71_contigs_longerthan_200_7174245:648-4485	IWGSC_CSS_4AL_scaff_7174245:648-4485	Traes_4AL_4379980D7	30s ribosomal protein s1-like	Not DE			4950.67	4812.28	6214.46	3284.78	4170.83	4372.19	4664.70	3119.57	2483.23	2076.16	2354.38	1890.28	4725.20	4800.68	4415.96	3708.38	3329.79	4051.82	3322.22	3013.26	1419.21	1348.95	2037.13	2502.41	4667.91	4274.51	3372.37	3909.64	2629.47	1401.96	2179.90	2423.26	1514.27	2492.51	2424.84	1949.16	0.85	0.8946	0.9761	0.1489	0.3343	0.46	0.0048
IWGSC_chr2AS-ab-k71_contigs_longerthan_200_5284097:7843-8494	IWGSC_CSS_2AS_scaff_5284097:7843-8494	Traes_2AS_8169B126A	1908421a light-harvesting complex iia protein	Flat_Down			6894.47	7019.76	6598.10	3104.16	3607.71	4182.90	4071.35	2808.53	1726.95	1065.00	1584.38	702.23	4403.86	5170.19	4603.29	3923.53	3850.53	4435.97	3554.01	2538.93	909.33	779.79	1394.88	2471.78	4904.12	5659.70	4874.89	4631.47	2972.70	1537.58	1658.92	2431.01	913.87	2210.53	1910.84	1192.95	0.62	0.3056	0.1888	0.1489	0.0645	0.22	0.0000
IWGSC_chr3B-ab-k71_contigs_longerthan_200_6907185:9546-11831	IWGSC_CSS_3B_scaff_6907185:9546-11831	Traes_3B_5D7382024	enolase-phosphatase e1	Not DE			2137.29	2317.90	6172.15	2690.60	5029.16	5075.12	5689.56	3961.30	5192.53	1782.57	5460.19	1388.03	3320.92	2748.03	4080.02	1889.86	1514.54	4930.11	4619.78	2550.74	3657.49	4032.81	1579.88	7141.96	3166.76	3476.31	760.11	2394.54	3107.66	1268.03	1388.46	2832.86	4079.85	1618.13	1454.90	1636.70	1.48	0.6274	0.0324	0.2482	0.1518	1.04	1.0000
IWGSC_chr1BS-ab-k71_contigs_longerthan_200_3482131:4739-10301	IWGSC_CSS_1BS_scaff_3482131:4739-10301	N/A	alanine aminotransferase 2	Not DE			2378.59	1875.22	2466.88	3928.31	3158.57	2346.94	2141.87	2376.85	1619.30	1263.53	3674.53	1667.46	4086.32	3374.38	4146.21	3854.45	3035.20	2735.27	2246.92	3141.19	4637.88	4483.08	2736.14	2763.31	3936.10	5217.32	3032.70	3643.82	3230.99	3331.98	4337.36	4333.98	4982.47	3672.68	2976.41	3298.78	0.94	1.0000	1.0000	0.7728	0.7806	0.77	0.7629
IWGSC_chr5AL-ab-k95_contigs_longerthan_200_2744283:16-5356	IWGSC_CSS_5AL_scaff_2744283:16-5356	Traes_5AL_1765846C0	chaperone protein 2	Not DE			4065.51	4272.98	4215.85	3389.41	3634.01	3751.91	3494.87	2139.77	3289.74	2482.48	2628.94	2732.23	4288.73	4031.19	5182.76	3613.27	3558.38	2950.04	2597.24	2760.35	2388.07	2077.25	2487.02	2425.27	4118.22	4504.74	3883.54	3820.33	3100.68	2224.99	2857.92	2954.63	2156.47	2376.49	2912.37	2743.00	0.82	0.6384	0.8771	0.1489	0.1465	0.70	0.3743
IWGSC_chr7BS-ab-k71_contigs_longerthan_200_3069688:1-5359	IWGSC_CSS_7BS_scaff_3069688:1-5359	Traes_7BS_4F3FBCDA2	predicted protein	Not DE			3668.52	4692.98	4988.78	2331.33	4085.10	4322.42	4170.24	3202.27	3074.43	2520.33	2453.47	2350.52	4135.66	4947.87	4447.18	3754.81	3714.85	3146.47	3044.93	2932.57	2210.43	1793.61	2919.04	3088.87	3895.26	3724.62	4150.19	3561.86	2798.17	1388.39	2199.84	2415.51	2073.68	2542.45	2862.00	2230.11	1.01	1.0000	0.8635	0.7728	0.9359	0.66	0.3011
IWGSC_chr5BL-ab-k71_contigs_longerthan_200_10903276:7502-15301	IWGSC_CSS_5BL_scaff_10903276:7502-15301	Traes_5BL_7C9176292	predicted protein	Not DE			3085.83	3348.19	3674.23	3533.51	3312.50	3689.70	3560.05	2999.71	3157.86	4209.52	3686.92	3272.83	3527.14	3270.83	3977.61	3235.07	2452.12	3231.16	3216.39	3440.35	2964.21	2710.07	2272.58	3342.97	4054.20	3642.80	3333.65	3208.83	3013.42	3088.71	2450.36	2863.86	2956.20	2472.53	2773.20	2617.84	0.99	1.0000	0.9378	0.7728	0.9918	1.05	1.0000
IWGSC_chr6AL-ab-k71_contigs_longerthan_200_5832763:20310-22089	IWGSC_CSS_6AL_scaff_5832763:20310-22089	Traes_6AL_E38401887	alternative oxidase	Flat_Down			5244.24	4190.16	8599.54	4383.33	5370.15	5318.61	5818.79	4719.95	3310.37	997.70	2623.78	772.55	4322.89	3836.28	4091.26	1593.19	1598.89	4498.83	4920.36	1354.10	1404.81	1923.73	850.38	4494.35	4395.27	5636.87	1397.41	3561.86	3676.60	1423.99	1108.02	2530.64	2225.59	1390.70	1201.32	853.36	0.95	1.0000	0.9897	0.3865	0.8092	0.34	0.0265
IWGSC_chr2AL-ab-k71_contigs_longerthan_200_6368208:1-849	IWGSC_CSS_2AL_scaff_6368208:1-849	Traes_2AL_E3AFEC6501	ribose-phosphate pyrophosphokinase chloroplastic-like	Not DE	Yes		12.23	13.80	22.57	14.81	151.99	209.72	102.26	62.59	137.26	21.87	354.03	43.83	40.48	73.09	67.44	82.66	576.97	1795.86	207.44	1633.58	6499.75	19.66	3141.89	14465.41	34.22	61.84	15.49	21.01	852.83	1873.23	9088.52	2189.68	17405.28	24650.78	13345.16	16193.67	8.30	0.0023	0.0000	0.0209	0.0113	8.78	0.3264
IWGSC_chr7AL-ab-k71_contigs_longerthan_200_2215461:1233-6111	IWGSC_CSS_7AL_scaff_2215461:1233-6111	Traes_7AL_B89A5FB9A	v-type proton atpase subunit b 1	Not DE			2844.52	2579.17	3630.51	3685.51	3367.06	2877.47	3008.28	2942.05	2778.38	2661.66	3574.41	2694.78	3552.44	2939.89	3689.13	3377.74	2470.45	2785.90	2971.90	2693.43	4049.26	4323.94	2705.66	3184.16	3667.88	4083.28	3065.89	3425.27	3084.39	2975.13	3140.85	3381.94	4328.21	2885.90	2793.69	2825.27	0.96	1.0000	1.0000	1.0000	0.7016	0.92	0.9627
IWGSC_chr4BL-ab-k71_contigs_longerthan_200_7041186:1962-10521	IWGSC_CSS_4BL_scaff_7041186:1962-10521	Traes_4BL_1B956BDC2	polyphosphoinositide phosphatase	Not DE			3848.67	3558.19	5836.46	4914.34	3780.15	3828.33	4434.33	3487.90	4229.02	2318.44	3338.04	2085.70	3963.60	3248.50	4452.18	2255.60	1490.09	3385.69	4186.91	2224.03	2775.04	2505.06	1660.82	3658.32	4212.04	4655.06	1420.65	3618.60	2940.12	2090.22	2299.55	2723.26	3315.48	2032.27	1786.19	2245.86	0.86	0.9504	0.9668	0.3865	0.2917	0.66	0.2716
IWGSC_chr6BL-ab-k71_contigs_longerthan_200_3981043:4031-10001	IWGSC_CSS_6BL_scaff_3981043:4031-10001	Traes_6BL_4704FF2B4	aconitate cytoplasmic	Not DE			1746.97	1610.99	2066.32	2746.86	2512.63	2204.76	2002.53	2198.19	3345.36	5717.01	4705.67	3039.05	2174.73	1846.57	2195.49	2269.19	1969.27	2146.83	2262.79	2461.19	7468.61	13760.97	2288.35	3194.37	2089.46	2301.37	1873.17	2092.99	2182.69	3838.85	3017.46	3124.01	7363.18	3169.42	2795.40	2978.44	1.09	1.0000	0.7482	0.3865	0.5153	2.06	0.0207
IWGSC_chr6AS-ab-k71_contigs_longerthan_200_4357520:1-4991	IWGSC_CSS_6AS_scaff_4357520:1-4991	Traes_6AS_967762C53	protein strubbelig-receptor family 8-like	Not DE			3826.43	4279.88	6245.49	3269.98	3916.55	4549.03	4744.48	3166.61	3043.03	2212.44	3370.04	1614.50	3515.75	4031.19	3908.92	2782.14	2512.01	3542.84	3772.03	2317.51	2277.65	2705.39	1769.08	4015.65	4333.46	5346.70	2485.02	3007.09	3039.01	2168.20	1918.16	2666.81	2795.45	1805.61	2190.04	1590.31	0.93	1.0000	1.0000	1.0000	0.7106	0.58	0.1533
IWGSC_chr6AS-ab-k71_contigs_longerthan_200_4416291:3165-4795	IWGSC_CSS_6AS_scaff_4416291:3165-4795	Traes_6AS_478618F75	50s ribosomal protein chloroplastic	Not DE			3909.83	4520.45	4792.72	2171.43	3564.84	3806.11	4088.21	2590.79	2695.84	2729.80	2113.89	2580.64	3839.62	4676.83	4203.65	4401.37	4673.20	3515.77	3040.70	3053.61	1557.48	1252.53	2520.66	2765.58	4022.19	4266.90	5540.96	3725.77	2680.66	1617.25	2429.17	2090.05	1164.64	2932.77	2975.55	2130.33	0.91	1.0000	1.0000	0.3865	0.6573	0.66	0.2935
IWGSC_chr6BS-ab-k71_contigs_longerthan_200_2975147:1-3067	IWGSC_CSS_6BS_scaff_2975147:1-3067	Traes_6BS_7508E51F3	pgky_wheat ame: full=phosphoglycerate cytosolic gi	Not DE			2883.44	2907.48	3390.73	3563.12	3078.68	2959.22	2462.14	2366.61	2382.75	1988.67	3639.44	2198.02	3871.25	3253.58	4131.22	3343.77	3174.55	3560.30	2679.79	2920.76	3479.85	2652.97	2721.43	3389.48	3621.52	4579.90	2544.77	3242.45	3525.35	3395.55	3589.54	3707.40	4039.66	3151.75	3021.66	3194.62	0.85	0.8962	0.9503	0.2482	0.1239	0.80	0.6648
IWGSC_chr2AL-ab-k71_contigs_longerthan_200_6330390:2154-11275	IWGSC_CSS_2AL_scaff_6330390:2154-11275	Traes_2AL_FDD593ED4	hypothetical protein F775_03448	Down_Up			2711.08	2855.23	3662.95	1824.99	2269.07	2382.49	2121.64	1760.07	3588.48	3518.03	4915.20	3777.81	2971.75	2584.59	4532.10	2480.94	2991.19	4549.46	2444.83	3202.20	3084.24	3057.37	3046.23	4141.56	2856.60	3386.88	2368.85	2120.31	3495.10	2386.89	3897.40	3710.72	4705.17	3300.81	3766.19	4072.49	0.77	0.7285	0.7850	0.1489	0.1658	1.43	0.3211
IWGSC_chr5BS-ab-k71_contigs_longerthan_200_2094596:633-5778	IWGSC_CSS_5BS_scaff_2094596:633-5778	Traes_5BS_3770153FF	atp-dependent clp protease atp-binding subunit clpa-like protein chloroplastic	Not DE			3311.57	3497.06	2825.14	2742.91	2413.26	2410.92	2201.43	1284.78	3364.20	6302.51	3614.67	4458.13	3194.41	3178.46	3900.18	3998.26	2842.06	2413.11	1954.81	3248.46	3437.60	5680.38	2185.34	3025.35	2887.50	2604.85	3505.14	2869.45	2624.81	3058.20	3811.40	2962.38	3059.08	2915.10	3121.56	3486.08	0.67	0.0695	0.3155	0.0209	0.0223	1.43	0.3437
IWGSC_chr7AL-ab-k71_contigs_longerthan_200_4493033:2401-8288	IWGSC_CSS_7AL_scaff_4493033:2401-8288	Traes_7AL_8B355A5AB	v-type proton atpase catalytic subunit a-like	Not DE			2836.74	2629.45	3162.24	4097.09	3230.67	2714.84	2688.02	2472.06	2754.16	2724.75	3296.76	2850.94	3570.15	2715.54	3689.13	3207.89	2729.60	3011.15	2836.43	2865.65	3972.44	4021.57	2496.48	3121.77	3578.47	4088.04	2997.30	3312.85	3107.66	3734.60	3477.37	3306.66	4152.99	2878.22	2799.67	3247.14	0.87	0.9335	0.9789	0.3865	0.3349	0.91	0.9423
IWGSC_chr4AL_V2-ab-k71_contigs_longerthan_200_7121514:17-3086	IWGSC_CSS_4AL_scaff_7121514:17-3086	Traes_4AL_85BCB2AF3	uncharacterized oxidoreductase chloroplastic-like	Not DE			3523.96	3994.95	5110.07	2414.24	4013.00	4054.05	4132.04	2921.94	2916.53	2306.66	2452.44	2416.27	4505.07	4691.04	4507.13	3496.64	4203.80	3646.73	3436.53	3029.01	1933.89	1523.07	2428.16	3141.05	3952.65	3757.91	3604.72	3338.06	2957.57	1440.10	2421.69	2485.26	1879.98	2691.51	2757.83	2269.49	1.01	1.0000	0.8734	0.5637	0.9403	0.67	0.3399
IWGSC_chr7AL-ab-k71_contigs_longerthan_200_4553083:6-2167	IWGSC_CSS_7AL_scaff_4553083:6-2167	Traes_7AL_AFA2C29C9	photosystem ii stability assembly factor chloroplastic-like	Flat_Down			3963.21	5487.64	5822.35	2968.94	3952.60	4152.69	3792.66	2811.18	2343.28	1547.87	1962.16	1441.91	4888.40	5806.70	5015.41	4148.86	4060.78	3593.47	3185.69	2660.96	1655.42	1360.18	1984.57	2630.59	4676.74	4872.92	4131.38	4351.99	2774.90	1535.03	1759.87	2271.60	1380.85	1880.14	1978.29	1503.66	0.81	0.8355	0.8840	0.3865	0.2787	0.40	0.0020
IWGSC_chr2AL-ab-k71_contigs_longerthan_200_6438087:11711-18453	IWGSC_CSS_2AL_scaff_6438087:11711-18453	Traes_2AL_DC3904667	-oxoglutarate 3-dioxygenase	Not DE			884.05	679.30	322.99	2100.37	2210.61	1253.89	1812.61	2340.82	2885.14	4674.73	6231.22	1265.66	616.11	381.70	320.96	1221.78	896.01	2077.86	1991.85	2851.87	7972.73	7839.07	3488.76	6788.03	1288.12	743.97	765.64	842.66	2233.89	11471.63	3776.50	3955.38	13353.56	4291.20	3151.44	5265.44	1.91	0.5540	0.0010	0.0833	0.0963	3.78	0.1274
IWGSC_chr7AL-ab-k71_contigs_longerthan_200_4519759:12826-14103	IWGSC_CSS_7AL_scaff_4519759:12826-14103	Traes_7AL_5D8432463	beta-carotene isomerase chloroplastic-like isoform x1	Not DE			4571.48	5066.65	5694.00	3863.17	3900.96	4386.41	3820.76	3062.67	2912.05	1764.90	2325.48	1273.88	5324.86	5824.97	4630.76	3000.68	2888.51	3597.84	3306.35	2658.01	1587.25	1576.43	1785.90	2419.60	5387.57	4688.35	2278.12	4234.31	2609.69	1571.48	2005.41	2605.92	1777.90	2114.48	1913.40	1730.35	0.79	0.6848	0.8193	0.0833	0.0775	0.43	0.0015
IWGSC_chr1AL_v2-ab-k71_contigs_longerthan_200_3940394:384-2821	IWGSC_CSS_1AL_scaff_3940394:384-2821	Traes_1AL_52E56C8D3	atp synthase subunit mitochondrial	Not DE			3323.80	3182.55	4203.15	3709.20	2991.00	2684.63	2718.36	2528.96	2444.65	1887.72	2736.29	2222.67	4149.57	3286.06	4344.78	4151.12	3013.19	3067.90	2795.15	2850.89	3134.17	2359.02	2704.61	2776.92	3805.85	4651.25	3897.92	4050.44	3029.71	3694.76	3103.46	2939.13	3181.26	2620.05	3015.68	2843.65	0.76	0.6114	0.6877	0.0209	0.0119	0.64	0.2100
IWGSC_chr5BS-ab-k71_contigs_longerthan_200_2255143:4338-9302	IWGSC_CSS_5BS_scaff_2255143:4338-9302	Traes_5BS_FF89E832D	enolase 2-like isoform x2	Not DE			3182.58	2625.51	3052.22	3633.20	3066.01	2676.63	2387.97	2358.65	2482.33	2307.50	3533.12	2662.82	3671.36	2994.71	3316.97	3261.11	3356.69	3232.90	2619.47	3035.89	3787.12	3219.32	2702.51	3230.67	3495.69	3630.43	2943.08	3169.95	3375.26	4105.00	3745.34	3446.15	4264.71	3201.69	3087.40	3207.75	0.84	0.8588	0.9172	0.1489	0.1263	0.88	0.8715
IWGSC_chr7BS-ab-k71_contigs_longerthan_200_3164633:602-5983	IWGSC_CSS_7BS_scaff_3164633:602-5983	Traes_7BS_462DD3C32	carboxyl-terminal-processing protease-like isoform 1	Not DE			2425.30	2041.84	7282.17	4714.96	5856.31	6435.65	5706.41	4256.79	4915.32	5811.23	3743.69	2867.38	3554.97	3136.83	3971.37	1302.18	897.23	3736.65	3766.74	1464.31	2405.36	5252.57	1084.79	3218.19	3110.47	2989.21	757.90	2757.03	2411.90	1655.39	1226.43	2238.39	3446.49	1301.57	1071.54	1215.71	1.35	0.8791	0.1438	0.3865	0.2913	1.05	0.9766
IWGSC_chr3AL-ab-k71_contigs_longerthan_200_4348688:1-4241	IWGSC_CSS_3AL_scaff_4348688:1-4241	Traes_3AL_335725B58	acyl-(acyl-carrier-protein) chloroplastic	Not DE			4309.04	4138.90	5782.86	3017.30	3463.52	4071.82	3874.70	3142.33	3423.41	1585.72	3253.41	1843.70	4018.00	3797.70	4517.12	2693.81	2666.03	3586.49	3333.86	2439.54	2716.47	2457.32	2375.60	3727.52	4004.53	4249.77	2774.91	3340.17	3308.94	1373.14	2154.97	2900.39	3010.86	2006.91	2296.77	1929.90	0.84	0.9405	0.9726	0.2482	0.3121	0.59	0.1508
IWGSC_chr2BS-ab-k71_contigs_longerthan_200_5209173:3220-6410	IWGSC_CSS_2BS_scaff_5209173:3220-6410	Traes_2BS_0ABED462E	cbl-interacting protein kinase 2	Not DE			1979.38	1967.90	3977.48	4460.31	3407.98	3729.69	4124.17	3148.02	3392.90	1542.82	3489.77	2145.05	2945.18	1888.19	3992.60	2307.69	1021.92	4170.56	2635.34	2533.03	3130.33	6802.79	2257.87	5827.23	3230.78	3561.93	617.38	3281.33	3055.30	4514.40	2498.97	2680.09	4038.06	2834.42	2264.32	4127.63	1.16	1.0000	0.5776	0.7728	0.4806	0.85	0.9207
IWGSC_chr5BL-ab-k71_contigs_longerthan_200_10924661:17372-21959	IWGSC_CSS_5BL_scaff_10924661:17372-21959	Traes_5BL_C43CADB04	hydroxycinnamoyl-coenzyme a shikimate quinate hydroxycinnamoyltransferase-like	Not DE			2272.95	1991.56	1970.40	2362.91	2709.43	2983.22	2599.24	2942.81	2754.16	3697.21	4549.81	2616.25	1429.58	1731.86	1466.16	2526.23	3195.33	4632.40	3495.80	3403.94	2876.83	6386.21	2828.64	4623.67	1793.65	2064.47	2549.20	1837.67	3178.63	6768.21	3154.56	3430.65	4004.30	5373.80	3854.13	3499.20	1.31	0.5994	0.2142	0.0209	0.0033	1.58	0.1923
IWGSC_chr4BS-ab-k71_contigs_longerthan_200_4901537:2426-6098	IWGSC_CSS_4BS_scaff_4901537:2426-6098	Traes_4BS_9467B79F9	anion transporter chloroplastic	Not DE			3477.26	3936.78	5610.79	2308.63	3493.72	3160.95	3348.78	2522.51	2220.37	1512.53	2708.42	1543.27	4382.35	4244.37	5029.15	3952.97	3543.71	3362.12	2965.55	2916.82	2201.79	1645.70	2494.38	3012.87	4803.67	4947.13	3577.06	3687.95	3032.03	1271.42	2840.47	3118.47	2262.57	2772.18	3062.64	2579.33	0.82	0.9650	0.9254	0.3865	0.3715	0.52	0.1355
IWGSC_chr2AL-ab-k71_contigs_longerthan_200_6429534:3007-7677	IWGSC_CSS_2AL_scaff_6429534:3007-7677	Traes_2AL_490129FAB	beta-glucosidase 16	Not DE			3165.90	2893.68	2469.71	1537.77	4060.74	4669.89	4053.37	4405.49	4547.50	5770.85	3508.35	4258.14	2250.64	3686.03	1700.94	1946.48	3818.75	3006.78	4554.16	2015.40	4409.34	3166.90	2761.37	2670.29	2358.79	1661.09	3476.38	2178.09	3290.33	968.82	2206.07	2167.54	3284.14	3663.46	3778.14	2932.05	1.71	0.0201	0.0024	0.0209	0.0033	1.80	0.0393
IWGSC_chr7AS-ab-k71_contigs_longerthan_200_4250431:4012-14629	IWGSC_CSS_7AS_scaff_4250431:4012-14629	Traes_7AS_E62140C8E	fkb70_wheat ame: full=70 kda peptidyl-prolyl isomerase ame: full=peptidyl-prolyl cis-trans isomerase short=ppiase ame: full=rotamase gi	Not DE			3259.30	2521.99	3167.88	4156.31	2920.85	3924.31	2512.71	2045.70	3959.88	1933.15	3617.76	2204.41	4513.92	3033.29	5029.15	2782.14	3236.89	2241.99	2031.01	3036.88	3587.39	2740.96	3049.38	1019.79	4337.87	4808.23	1904.15	3846.60	3747.57	2823.41	3428.76	4157.96	2076.09	3082.60	2982.38	3404.68	0.87	0.9279	0.9618	0.2482	0.4721	0.89	0.8973
IWGSC_chr2BL-ab-k71_contigs_longerthan_200_3929416:753-2210	IWGSC_CSS_2BL_scaff_3929416:753-2210	N/A	hypothetical protein F775_21324	Not DE			2294.08	1781.56	1157.98	2640.26	3547.30	2648.20	3587.02	4431.66	3963.47	4996.92	4426.99	2765.10	1487.77	1347.11	999.09	1934.02	1595.22	1928.57	4771.13	4042.61	4302.76	4610.39	4289.74	4515.90	2055.25	1224.41	1750.36	1839.77	2531.74	6149.45	2607.40	3230.28	5605.37	4453.32	3084.84	4495.23	1.81	0.0477	0.0015	0.0433	0.0171	2.05	0.0130
IWGSC_chr3B-ab-k71_contigs_longerthan_200_10467878:4538-10982	IWGSC_CSS_3B_scaff_10467878:4538-10982	Traes_3B_C4683D0FA	delta-1-pyrroline-5-carboxylate synthase-like	Not DE			1188.74	1112.12	3414.71	3870.08	2257.37	3017.88	1361.99	1889.04	1034.38	415.57	1729.92	498.59	5650.00	3108.41	7083.52	2539.82	2062.17	5483.63	2025.72	2401.16	1819.62	1749.61	3371.04	2687.31	4268.34	7210.44	1404.05	4554.77	2631.80	3172.63	6787.73	3726.22	3667.53	5476.76	3373.43	4960.85	0.89	1.0000	0.9899	1.0000	0.7642	0.38	0.2926
IWGSC_chr6BL-ab-k71_contigs_longerthan_200_4216731:1-6308	IWGSC_CSS_6BL_scaff_4216731:1-6308	N/A	#N/A	Not DE			3021.33	2965.65	2954.90	2893.92	3736.31	3481.75	3909.53	4737.77	2991.89	2845.05	4007.92	3220.77	2584.63	2710.47	2849.89	2932.74	2909.29	4587.00	4259.94	3604.69	2584.92	2624.88	3557.09	3439.39	2683.30	1970.29	2125.44	2854.74	3505.57	2368.24	2987.55	3386.37	3283.33	2642.33	2992.63	2787.64	1.34	0.3969	0.1421	0.0209	0.0084	1.10	0.9590
IWGSC_chr6AL-ab-k71_contigs_longerthan_200_5716836:1593-2717	IWGSC_CSS_6AL_scaff_5716836:1593-2717	N/A	drf-like transcription factor drfl2c	Not DE			3149.22	2463.82	3031.07	3105.15	2809.78	3443.54	2857.70	3077.85	3974.24	3221.92	4614.84	2838.15	2458.12	2196.80	3511.79	2432.25	1356.85	2902.89	2676.62	2426.75	4005.09	5293.76	2935.86	4673.58	3332.33	3300.30	1533.50	2967.17	3055.30	2951.40	2667.23	2749.83	4969.61	3129.46	3057.52	3440.56	1.04	1.0000	0.8439	1.0000	0.5876	1.25	0.7098
IWGSC_chr6AL-ab-k71_contigs_longerthan_200_5783865:2229-4215	IWGSC_CSS_6AL_scaff_5783865:2229-4215	Traes_6AL_3751FB9EB	abhydrolase domain-containing protein 4-like	Not DE			4276.79	4830.03	7695.44	3571.02	3755.80	4698.33	3658.94	2917.39	3739.19	2495.93	3343.20	2133.18	4357.05	4407.81	4871.79	2737.98	2134.29	3988.09	2473.41	2626.52	1854.19	2589.31	1290.81	3377.00	4270.54	4484.76	1750.36	4176.52	1977.92	1746.94	1338.60	2114.40	2084.94	1962.35	1327.69	1520.29	0.74	0.8343	0.6558	0.2482	0.2207	0.57	0.2367
IWGSC_chr2AS-ab-k71_contigs_longerthan_200_5284097:2062-7242	IWGSC_CSS_2AS_scaff_5284097:2062-7242	Traes_2AS_A84BCA3A7	chloroplast inositol phosphatase-like protein	Not DE			3179.24	3740.58	4114.29	2483.33	3200.46	3461.32	3583.65	3283.06	3645.00	4367.68	3404.10	2951.39	3809.26	4185.49	3601.71	3458.14	3551.05	2826.06	3098.91	2602.90	3062.15	3587.21	2728.78	2851.79	3170.07	3341.21	3725.32	3457.84	2968.04	1595.21	2077.70	2463.12	2557.54	2108.34	2324.09	1891.39	1.00	1.0000	0.8840	1.0000	0.9463	1.06	0.9627
IWGSC_chr7AL-ab-k71_contigs_longerthan_200_4539444:960-8449	IWGSC_CSS_7AL_scaff_4539444:960-8449	Traes_7AL_8931B66EC	disease resistance protein rga4	Not DE			3162.56	2988.33	4156.61	3698.34	3808.41	3825.66	5023.17	4266.65	4568.13	1357.75	4343.38	1945.98	2806.02	3171.35	3368.17	2309.95	1871.48	4112.94	4578.51	2943.39	2387.11	3211.83	2587.93	4948.10	2727.45	2351.79	1555.63	3122.67	4232.75	2635.24	2263.41	3264.60	2718.29	1762.58	2195.16	2047.18	1.21	0.8158	0.3966	0.0833	0.0970	0.87	0.9288
IWGSC_chr6BS-ab-k71_contigs_longerthan_200_3016110:1296-3446	IWGSC_CSS_6BS_scaff_3016110:1296-3446	N/A	ferredoxin-thioredoxin reductase catalytic chloroplastic-like	Not DE			3952.09	4776.79	4747.59	2863.33	3866.86	3731.47	3862.34	3415.45	2603.44	1873.42	2514.37	1780.69	4035.71	4879.86	3927.66	3445.68	3521.71	3278.30	3417.48	2784.95	2238.28	1785.18	2471.25	2910.78	3808.06	4071.87	3930.01	3582.88	3203.07	1763.04	2055.26	2636.92	2054.39	2283.52	2318.97	1709.34	0.91	1.0000	1.0000	0.2482	0.4760	0.54	0.0344
IWGSC_chr5AL-ab-k95_contigs_longerthan_200_2807110:1-5556	IWGSC_CSS_5AL_scaff_2807110:1-5556	Traes_5AL_65FC8CBE2	phosphoenolpyruvate carboxylase 2	Not DE			2736.66	2407.62	2327.25	3790.13	3353.42	2442.92	2717.23	2690.18	1876.77	2671.75	3149.16	3271.91	2725.05	2248.57	3431.86	3571.37	2882.40	2727.41	2764.46	3759.19	3552.82	2769.98	2511.20	3136.52	3434.98	3679.90	3484.12	3169.95	3212.37	5087.39	3730.38	3408.51	4194.79	3070.30	2995.19	3020.45	0.99	1.0000	0.9638	0.7728	0.9899	0.97	1.0000
IWGSC_chr1AL_v2-ab-k71_contigs_longerthan_200_3876779:4419-14897	IWGSC_CSS_1AL_scaff_3876779:4419-14897	Traes_1AL_EAA953F21	agenet domain containing expressed	Not DE			3208.15	3107.62	3980.30	2962.03	3361.22	3166.28	3837.61	3085.81	3251.16	2854.30	3322.56	3031.75	3145.07	2956.14	3245.78	3105.98	2875.06	3425.85	3260.84	2941.42	2768.32	2835.51	2614.21	3688.95	2943.79	2758.02	3377.91	2981.88	3477.65	2284.32	3109.69	3572.35	3016.49	2520.17	2911.52	2883.91	1.01	1.0000	0.8754	0.7728	0.8093	0.94	1.0000
IWGSC_chr7AL-ab-k71_contigs_longerthan_200_4485197:1-2768	IWGSC_CSS_7AL_scaff_4485197:1-2768	Traes_7AL_112C7294C	psbp domain-containing protein chloroplastic-like isoform 2	Not DE			3774.17	4327.21	4709.51	2727.12	3727.54	3340.46	3526.33	2673.11	2588.19	1960.91	2346.13	1856.49	4537.96	4915.39	4681.97	3907.67	3818.75	3171.79	3114.78	2881.39	1867.63	1516.52	2511.20	2646.47	4490.20	4359.18	4005.25	3938.01	2990.15	1686.76	2363.12	2518.47	1810.05	2098.35	2382.15	1962.29	0.85	0.9010	0.9888	0.1489	0.2960	0.56	0.0655
IWGSC_chr5BL-ab-k71_contigs_longerthan_200_10907653:4297-17841	IWGSC_CSS_5BL_scaff_10907653:4297-17841	Traes_5BL_D964C548E	glutathione s-transferase	Not DE			3537.31	3643.96	3908.37	3038.03	2909.16	3096.97	3007.16	2890.46	2781.07	2787.00	2885.95	2644.56	3751.06	3678.93	3566.74	2945.19	2931.29	2840.03	3186.75	2716.07	3630.60	3123.83	2785.55	3315.75	3164.55	3117.64	3695.45	3022.85	3179.80	2413.16	2602.42	2900.39	3669.13	3058.01	2634.88	2661.60	0.84	0.9288	0.9563	0.0433	0.0209	0.79	0.6722
IWGSC_chr2AL-ab-k71_contigs_longerthan_200_4159708:1847-2842	IWGSC_CSS_2AL_scaff_4159708:1847-2842	Traes_2AL_39E120EC8	s-adenosyl-l-homocysteine hydrolase	Not DE			1703.60	1875.22	4509.22	6859.75	3621.35	3423.10	3077.96	3676.04	1610.33	1292.13	3041.81	2262.85	5055.39	3037.35	5760.98	3056.16	1349.52	2302.23	1892.37	2154.16	2512.90	1058.75	1915.19	1447.45	5391.99	7538.66	2208.42	5511.96	1936.03	3904.12	3636.90	2483.04	3077.57	2643.10	2328.36	2537.32	0.92	1.0000	1.0000	1.0000	0.8305	0.55	0.5813
IWGSC_chr7AS-ab-k71_contigs_longerthan_200_4196660:2599-8011	IWGSC_CSS_7AS_scaff_4196660:2599-8011	Traes_7AS_324B88EA8	predicted protein	Not DE			3542.87	4559.88	4998.65	2445.82	3582.38	3949.19	3830.87	2909.43	2946.14	2311.71	2394.64	2234.54	4167.28	5122.48	4463.42	3743.49	3625.61	2906.38	2900.99	2597.98	1973.26	1637.27	2749.81	3003.80	3826.82	3773.14	4112.57	3572.37	2746.98	1365.51	2196.10	2191.90	1703.96	2421.82	2552.06	2074.32	0.92	1.0000	1.0000	0.7728	0.6449	0.64	0.2206
IWGSC_chr6AL-ab-k71_contigs_longerthan_200_5765055:1442-15222	IWGSC_CSS_6AL_scaff_5765055:1442-15222	Traes_6AL_97788AE61	protein kiaa0664 homolog	Not DE			3528.41	3349.17	3799.76	3212.73	3229.69	3070.31	2821.74	2646.93	2695.84	2755.88	2781.70	2690.22	3837.09	3452.55	3779.04	3689.13	3464.26	3434.58	2720.01	3018.18	2531.15	2397.40	2833.90	2451.36	3459.26	3330.75	3315.95	3536.65	2790.03	2230.08	3413.80	3270.13	2369.46	2981.94	2794.54	3004.69	0.85	0.9080	0.9576	0.0209	0.0252	0.79	0.6748
IWGSC_chr6BL-ab-k71_contigs_longerthan_200_2539176:1-221	N/A	N/A	geranylgeranyl diphosphate chloroplastic	Flat_Down			4580.37	4725.52	5427.43	2584.99	3741.18	3625.72	3873.57	2909.81	1888.44	708.32	2087.05	758.85	4568.32	6490.91	4580.81	3725.37	3585.27	3263.46	3294.70	2561.57	1466.26	1063.43	1977.21	2669.16	5242.98	5693.95	3412.20	3814.03	3267.06	1102.75	1857.09	2607.03	1736.91	2021.51	2227.61	1521.17	0.82	0.8622	0.9201	0.2482	0.2716	0.31	0.0004
IWGSC_chr7AS-ab-k71_contigs_longerthan_200_4248284:2269-11288	IWGSC_CSS_7AS_scaff_4248284:2269-11288	Traes_7AS_1C93C32AA	chromatin structure-remodeling complex subunit snf21	Not DE			2835.63	2681.70	3031.07	3069.61	2852.65	2910.35	3128.53	3015.26	3090.58	3435.59	3275.08	3211.64	2830.06	2651.59	2809.93	2987.09	2661.14	3080.12	3231.20	2922.72	3368.46	3399.05	2970.55	3633.37	2644.67	2734.24	3074.75	2783.30	3241.46	3053.96	3525.98	3615.52	3751.12	2659.24	3237.68	3181.49	1.02	1.0000	0.8687	0.3865	0.4592	1.12	0.9134
IWGSC_chr2BL-ab-k71_contigs_longerthan_200_8011269:4158-5353	IWGSC_CSS_2BL_scaff_8011269:4158-5353	Traes_2BL_CCD296233	predicted protein	Not DE			4066.62	3962.42	4926.72	4066.50	4327.69	4798.74	4316.33	3066.47	3341.77	4618.36	3345.27	3167.81	3618.22	3254.59	3701.61	2534.16	2353.10	3475.61	2960.26	2480.87	1449.94	2528.46	1347.57	3609.55	3582.89	3113.84	2688.60	3228.79	2046.56	3565.92	1584.13	2216.25	2007.78	2207.45	1546.26	1444.14	0.97	1.0000	0.9798	0.7728	0.8196	0.85	0.8690
IWGSC_chr5BL-ab-k71_contigs_longerthan_200_10925760:3931-8977	IWGSC_CSS_5BL_scaff_10925760:3931-8977	Traes_5BL_77D18C784	glycerate dehydrogenase	Not DE			4686.01	4521.43	4994.42	3218.65	3415.78	3747.46	3620.73	2796.01	3056.49	2260.39	2500.95	2172.45	4029.39	4156.05	4174.93	3310.93	2927.63	3186.63	2801.50	2373.61	1931.97	1729.01	2289.40	2939.14	4337.87	4103.26	3407.78	3545.05	2990.15	1635.05	2207.32	2547.25	2070.47	2390.32	2336.90	2104.07	0.78	0.6456	0.7930	0.1489	0.0727	0.57	0.0789
IWGSC_chr2BL-ab-k71_contigs_longerthan_200_8013239:2683-4652	IWGSC_CSS_2BL_scaff_8013239:2683-4652	Traes_2BL_0FEB31E96	hypothetical protein F775_02917	Not DE			5915.90	5975.67	3385.09	3917.46	2955.92	3809.67	3364.51	2680.69	2583.70	1214.74	2155.17	2183.41	4305.18	4840.27	3479.32	2872.72	3882.31	4923.13	3657.73	3126.43	708.64	762.94	2676.23	2259.65	4442.73	3334.55	2866.74	3942.21	3167.00	2824.26	1656.42	2308.13	961.29	2252.02	2938.84	2138.21	0.67	0.2687	0.3121	0.0833	0.0702	0.42	0.0021
IWGSC_chr5AS-ab-k95_contigs_longerthan_200_1473904:1-457	IWGSC_CSS_5AS_scaff_1473904:1-457	Traes_5AS_3D3B7A1B3	chloroplast stem-loop binding protein of 41 kda chloroplastic-like	Not DE			5268.71	5912.57	5569.88	3197.92	3333.94	3845.22	3851.10	2833.94	2502.96	1954.18	2170.66	1804.44	4402.59	5292.01	4494.64	3435.49	3075.54	3097.58	2969.79	2535.00	1507.55	1107.43	1647.15	2560.26	4642.52	4868.16	3965.42	3593.38	2364.20	1624.03	1845.87	2021.42	1335.84	2046.87	1820.34	1536.04	0.69	0.2776	0.4680	0.1489	0.0597	0.42	0.0010
IWGSC_chr1AS-ab-k71_contigs_longerthan_200_3274088:15311-24190	IWGSC_CSS_1AS_scaff_3274088:15311-24190	Traes_1AS_AC54CBF83	resistance-related receptor-like kinase	Not DE			2065.00	2239.03	968.98	4226.39	1964.12	1324.10	1467.62	1732.76	2551.41	2631.37	2503.02	1555.14	2712.40	2087.16	2482.73	3654.03	2914.18	2582.48	2705.19	4641.92	4417.02	4298.67	3433.05	1776.41	3333.43	2522.08	3525.06	3240.35	2705.10	6006.21	5451.62	3222.53	4754.20	4466.38	3191.57	4659.77	0.68	0.8916	0.2717	0.2482	0.3267	0.97	1.0000
IWGSC_chr2BS-ab-k71_contigs_longerthan_200_5181081:1579-7323	IWGSC_CSS_2BS_scaff_5181081:1579-7323	Traes_2BS_1FC49D5E5	predicted protein	Not DE			4496.97	4537.21	5849.15	2135.90	3816.20	3435.54	3520.72	2690.93	3090.58	2665.02	2251.17	2140.49	4401.33	4689.01	3893.94	3045.97	4165.91	3322.83	3241.79	2528.11	2244.04	2374.94	2098.09	2770.12	3891.95	3650.41	3568.21	3282.38	3082.06	868.81	1933.12	2378.98	1832.56	2139.07	2225.05	1620.07	0.79	0.9272	0.8626	0.2482	0.3200	0.60	0.2788
IWGSC_chr2BS-ab-k71_contigs_longerthan_200_5198867:33325-35523	IWGSC_CSS_2BS_scaff_5198867:33325-35523	Traes_2BS_DFC825EBF	subtilisin-like protease	Not DE			3193.70	3753.40	3500.75	2126.03	3924.34	3856.77	4161.25	2829.39	2765.82	3261.46	2659.91	3057.32	3331.04	4545.87	3562.99	4128.48	4466.62	2980.59	2656.51	3170.71	2349.67	1963.98	2648.90	3379.27	3354.40	2940.69	4247.55	2869.45	2396.77	1783.38	2375.58	1910.71	1633.23	3582.79	2483.75	2013.92	1.17	0.9860	0.4513	0.1489	0.2590	0.93	1.0000
IWGSC_chr4AL_V2-ab-k71_contigs_longerthan_200_7080291:10889-12129	IWGSC_CSS_4AL_scaff_7080291:10889-12129	Traes_4AL_CCB185362	abscisic stress-ripening protein 2	Not DE			3473.92	3167.76	3032.48	4673.51	5021.37	6169.05	4928.78	5504.01	3017.01	3044.42	5183.57	7636.90	2220.27	1836.42	1577.31	2208.04	2684.37	3631.89	3090.44	3119.54	1252.13	996.03	2026.62	2818.89	2664.54	2295.66	2374.38	3392.70	2336.27	2555.56	1716.25	2177.50	1407.37	2420.28	2055.14	2130.33	1.51	0.1905	0.0415	0.0209	0.0094	1.32	0.8047
IWGSC_chr1BS-ab-k71_contigs_longerthan_200_3466305:1-878	IWGSC_CSS_1BS_scaff_3466305:1-878	Traes_1BS_EF41B9A31	receptor-like protein kinase	Not DE			2603.22	2853.25	1104.39	2734.03	2234.97	1921.27	1717.09	2218.67	3090.58	3232.85	2356.45	1762.43	2594.75	3343.93	1956.96	3249.79	3808.97	2884.56	2971.90	4515.95	4316.20	3062.05	3542.37	1830.86	2731.87	2184.35	3370.16	2532.18	3204.23	4442.35	4906.95	2809.61	4839.40	5011.91	3388.80	4433.96	0.87	0.9939	0.9813	0.2482	0.5212	1.12	0.9744
IWGSC_chr2AS-ab-k71_contigs_longerthan_200_5285422:1-586	N/A	N/A	#N/A	Not DE			3811.97	3872.70	2775.77	2177.35	1703.02	1848.40	1844.08	2222.47	1630.96	1747.24	1826.94	1898.49	2966.69	4107.32	2764.97	6493.92	2079.29	2053.41	1633.06	2035.08	3016.06	2584.63	3732.63	1590.38	3646.91	5863.30	8519.45	4154.46	1257.72	3758.33	4465.74	2495.22	3409.52	3271.61	2955.92	3476.45	0.60	0.1723	0.1374	0.0433	0.0261	0.56	0.0508
IWGSC_chr2AL-ab-k71_contigs_longerthan_200_6333995:1-9309	IWGSC_CSS_2AL_scaff_6333995:1-9309	Traes_2AL_A2CBDB5F7	glutathione-regulated potassium-efflux system protein kefc	Not DE			3308.23	3336.36	3882.98	2544.52	4327.69	4318.87	3836.49	3137.02	3820.83	3731.70	3325.66	3609.79	3118.50	2975.42	3491.81	3133.16	3011.97	3076.63	2997.30	3007.36	2930.60	2812.11	2181.13	2943.67	3257.27	3041.53	2940.87	3077.49	2587.58	1685.91	2307.03	2519.57	2596.12	2193.62	2382.15	2214.35	1.19	0.9180	0.4066	0.1489	0.1384	1.11	0.9048
IWGSC_chr2BL-ab-k71_contigs_longerthan_200_7956262:6369-14356	IWGSC_CSS_2BL_scaff_7956262:6369-14356	Traes_2BL_1C09A209F	carboxyvinyl-carboxyphosphonate phosphorylmutase	Not DE			3426.11	3259.45	3032.48	3342.03	3150.78	2969.00	3240.90	3133.99	2779.28	2769.34	2987.11	2660.08	3310.80	3311.44	3189.58	3169.39	3175.77	3012.02	3468.28	3249.44	2666.54	2681.99	2793.96	2880.15	3269.41	3169.02	3364.63	2708.70	3237.97	3060.74	2662.24	2910.35	3056.67	2925.09	2949.08	2681.73	0.96	1.0000	0.9954	0.2482	0.2917	0.86	0.8328
IWGSC_chr4AS_v2-ab-k71_contigs_longerthan_200_5978839:7431-10693	IWGSC_CSS_4AS_scaff_5978839:7431-10693	Traes_4AS_6875248F8	30s ribosomal protein chloroplastic-like	Not DE			3948.75	5040.03	4789.90	2410.29	3644.73	3742.13	3875.82	2563.48	2295.73	2093.83	2025.12	1692.12	4105.29	4933.66	4565.82	3989.20	3685.51	3173.54	3116.90	2791.84	1680.39	1367.67	2237.90	2462.70	4145.82	4484.76	5173.63	3466.25	2859.84	1468.92	2209.81	2310.35	1350.31	1910.87	2258.35	1740.85	0.85	0.9292	0.9899	0.2482	0.4230	0.50	0.0173
IWGSC_chr2BS-ab-k71_contigs_longerthan_200_5179254:1-1939	IWGSC_CSS_2BS_scaff_5179254:1-1939	Traes_2BS_0A777D375	predicted protein	Not DE			2633.24	2971.57	1826.54	3385.46	2274.91	3098.74	2400.33	2660.59	3318.44	5356.96	2920.01	4038.07	1721.82	2340.95	1938.23	2519.44	3191.66	3431.96	3089.38	2998.50	2931.56	3673.34	2778.19	4244.79	1840.01	1910.35	3146.66	2490.15	2437.49	6980.96	2870.39	2227.32	3454.53	3959.28	3417.83	3124.60	0.96	1.0000	1.0000	0.7728	0.8308	1.45	0.3772
IWGSC_chr2BL-ab-k71_contigs_longerthan_200_8090804:7735-13229	IWGSC_CSS_2BL_scaff_8090804:7735-13229	Traes_2BL_84B9D3B7E	hypothetical protein F775_28653	Not DE			2886.78	2883.82	3361.11	3158.44	3061.14	3340.46	2993.68	2847.98	4248.76	3556.73	4061.60	3088.36	2723.79	2294.25	2507.71	2249.94	2485.12	3060.04	2652.27	2757.40	3488.49	4367.94	2749.81	4085.98	2673.37	2720.92	2126.54	2438.67	2886.60	2932.75	3072.30	2860.53	3765.58	2952.75	2519.61	3030.95	1.00	1.0000	0.9286	1.0000	0.9773	1.22	0.7485
IWGSC_chr2BL-ab-k71_contigs_longerthan_200_5209617:1-3331	IWGSC_CSS_2BL_scaff_5209617:1-3331	Traes_2BL_A0F003DB8	cryptochrome 1b	Not DE			3502.83	3579.88	3444.33	2513.92	3019.25	3419.55	3342.04	3104.40	3292.43	2997.31	3265.79	2784.28	2660.53	3238.35	2725.01	2987.09	2889.73	2892.41	3432.29	2834.16	2977.65	3075.16	2764.52	3325.96	2795.89	2925.46	3665.57	2766.48	3476.48	2428.42	2673.46	3129.54	2768.93	2573.95	3002.02	2423.54	0.99	1.0000	0.9229	0.3865	0.9422	0.95	1.0000
IWGSC_chr4BS-ab-k71_contigs_longerthan_200_4958074:1-5840	IWGSC_CSS_4BS_scaff_4958074:1-5840	Traes_4BS_C1CBC7EA3	predicted protein	Not DE			3625.16	3697.20	5060.71	2849.51	3335.89	3497.75	3775.81	3271.30	2816.95	3389.32	2930.34	2368.78	2781.98	3237.33	3019.74	2903.30	2514.46	3188.38	3162.41	2317.51	3352.14	4698.39	1941.47	3582.32	3042.03	3056.75	3262.84	3045.97	2302.53	2049.54	1940.60	2131.01	3010.86	2802.92	2427.40	2073.44	0.91	1.0000	1.0000	0.5637	0.5150	0.76	0.6329
IWGSC_chr3B-ab-k71_contigs_longerthan_200_10411870:1-10809	IWGSC_CSS_3B_scaff_10411870:1-10809	Traes_3B_D59C1CA8B	gdp-mannose-dependent alpha-mannosyltransferase-like	Not DE			3284.88	3152.97	3146.72	2758.70	3114.73	3447.99	3729.73	3182.54	4150.07	3649.26	3650.79	3367.80	2498.60	2787.62	2597.62	2308.82	2454.56	2572.88	3634.44	2632.42	3769.83	5147.73	2209.52	3656.06	2678.89	2729.48	2545.88	2338.85	3140.24	2708.98	2328.22	2431.01	3168.40	2353.44	2329.21	2406.03	1.09	1.0000	0.6929	0.1489	0.1357	1.20	0.7790
IWGSC_chr2BL-ab-k71_contigs_longerthan_200_7950765:2617-5154	IWGSC_CSS_2BL_scaff_7950765:2617-5154	Traes_2BL_11A295DD8	immutans protein	Not DE			2644.36	2426.35	2830.78	3798.03	4284.82	4041.61	4103.94	3806.91	3632.44	2604.45	2705.32	2765.10	3150.13	2930.76	3259.52	3350.57	3360.35	3218.06	4675.88	2874.50	2031.83	1570.81	2689.89	2834.78	2436.05	1975.05	2426.38	3169.95	4172.25	3082.78	2384.30	3019.95	2297.13	2192.09	2800.52	2342.14	1.39	0.4598	0.1246	0.0433	0.0134	1.00	1.0000
IWGSC_chr3B-ab-k71_contigs_longerthan_200_10437541:1896-13250	IWGSC_CSS_3B_scaff_10437541:1896-13250	Traes_3B_ADCF93AE0	cysteine-rich receptor-like protein kinase 40	Not DE			2724.43	2645.23	2747.56	2916.63	3317.38	2754.83	3760.08	3680.22	4038.83	4303.74	3947.03	3605.22	2045.69	2038.43	2637.59	2867.06	1892.26	2771.06	3202.63	2787.90	3371.34	4257.48	2868.59	4264.07	2724.14	2239.53	2200.67	2744.42	2563.15	2118.19	2789.37	2836.18	4255.87	2301.96	2460.70	2967.06	1.22	0.7816	0.3578	0.0433	0.0351	1.44	0.3448
IWGSC_chr5AL-ab-k95_contigs_longerthan_200_2806649:314-19773	IWGSC_CSS_5AL_scaff_2806649:314-19773	Traes_5AL_F2EE841DC	e3 ubiquitin-protein ligase ubr4	Not DE			2228.47	2183.81	1912.58	2598.81	2341.16	2115.00	2735.21	2173.16	3164.14	2785.32	4115.27	3422.59	2115.27	2019.15	2836.16	2882.91	2415.44	2614.78	2525.27	3125.45	3441.44	3259.57	3277.48	3718.45	2194.32	2417.43	2989.55	2395.59	3213.54	3826.14	4265.07	3724.01	4332.23	3223.97	4104.30	4900.46	1.05	1.0000	0.8400	0.7728	0.5848	1.51	0.2923
IWGSC_chr2BL-ab-k71_contigs_longerthan_200_8021052:42-1160	IWGSC_CSS_2BL_scaff_8021052:42-1160	Traes_2BL_0FB524181	atp-dependent clp protease proteolytic subunit	Not DE			3258.19	3632.13	3427.40	2919.59	2910.13	3901.20	3058.85	2145.46	3560.67	4240.65	3642.53	2914.86	2641.56	2996.74	3130.89	2610.02	2356.77	3307.11	2475.53	2647.18	2860.50	5016.67	1834.26	3201.18	3624.83	3378.32	2668.69	2868.40	2033.77	3213.31	2093.90	2148.72	3081.59	3485.21	2316.41	1934.28	0.91	0.9584	1.0000	0.3865	0.4935	1.08	0.9625
IWGSC_chr6BS-ab-k71_contigs_longerthan_200_3021472:2706-6212	IWGSC_CSS_6BS_scaff_3021472:2706-6212	Traes_6BS_D30CEBBC9	calnexin-like protein	Not DE			2841.19	2365.22	2669.99	5306.19	2897.47	2785.94	2764.43	2498.62	2801.70	2399.19	2917.95	1924.98	3132.42	1712.57	3416.87	2163.88	1579.33	2782.41	2442.72	2199.42	4125.12	4171.35	2579.52	2601.10	3628.14	4969.01	2065.69	3616.50	3506.73	4007.53	3365.20	3381.94	3419.17	2812.14	2593.90	3085.22	0.83	0.9629	0.8421	1.0000	0.4610	0.76	0.6656
IWGSC_chr5BL-ab-k71_contigs_longerthan_200_4935043:2881-5623	IWGSC_CSS_5BL_scaff_4935043:2881-5623	Traes_5BL_D5FFA0E4D	predicted protein	Not DE			3858.68	3530.58	2576.90	2377.72	3028.99	4222.89	3039.75	2932.19	3590.27	2793.73	3549.64	2771.49	2661.80	2959.18	2382.82	2908.96	2915.40	3790.78	3258.72	3505.30	2752.00	2904.78	2537.47	2975.44	2696.55	2197.67	2343.40	2822.17	3018.07	2316.53	2414.22	2951.31	2857.34	4015.37	3156.56	2835.77	1.07	1.0000	0.7447	0.5637	0.6337	1.03	1.0000
IWGSC_chr1BL-ab-k71_contigs_longerthan_200_3850705:3555-11790	IWGSC_CSS_1BL_scaff_3850705:3555-11790	Traes_1BL_B1C10EA93	thioredoxin h-type	Not DE		Yes	5496.67	4920.73	8.46	4244.16	3.90	2.67	10.11	6.83	4713.46	1.68	5128.86	2.74	11.39	9.14	5387.57	4335.69	9.78	4.37	7.41	9.84	9.60	4.68	4344.40	5798.87	4952.68	5401.88	5692.54	3673.24	6928.53	3964.30	4711.27	5769.78	7258.69	5498.27	4828.34	4271.17	0.00	0.0000	0.0000	0.0433	0.0258	0.67	0.8330
IWGSC_chr2AL-ab-k71_contigs_longerthan_200_6400376:6376-15200	IWGSC_CSS_2AL_scaff_6400376:6376-15200	Traes_2AL_87B9389B6	predicted protein	Not DE			2605.44	2757.62	3180.57	2461.61	3291.07	3635.49	3648.82	2665.52	3179.39	3210.98	3475.32	3059.14	2973.02	2889.14	3150.87	2937.27	2811.50	3133.38	3069.27	3070.34	2939.24	2721.30	2747.70	4232.31	2904.06	2719.02	2770.48	2454.43	3020.40	2085.14	2900.30	2837.29	3012.47	2902.80	2933.72	2965.31	1.20	0.9204	0.4058	0.0833	0.0801	1.17	0.8108
IWGSC_chr1BL-ab-k71_contigs_longerthan_200_3865931:32-727	IWGSC_CSS_1BL_scaff_3865931:32-727	Traes_1BL_BB286FB67	porb_horvu ame: full=protochlorophyllide reductase chloroplastic short=pcr b ame: full=nadph-protochlorophyllide oxidoreductase b short=por b flags: precursor gi	Flat_Down			4572.59	4922.70	4365.36	2159.59	2789.32	2762.83	3122.91	2145.84	1614.81	914.42	1594.71	908.61	4305.18	5994.50	5176.52	4170.37	3835.86	2689.87	2998.36	2479.89	1407.69	932.38	2514.35	2331.12	4869.90	6031.69	4379.22	3703.71	3263.57	1261.25	2407.98	2755.37	1322.17	2307.34	2502.54	1642.82	0.68	0.4458	0.3949	0.1489	0.0967	0.31	0.0004
IWGSC_chr4BS-ab-k71_contigs_longerthan_200_4901068:2035-6060	IWGSC_CSS_4BS_scaff_4901068:2035-6060	Traes_4BS_5BB78FEB9	predicted protein	Not DE			2728.87	2931.14	2324.43	3521.66	2175.54	2467.80	2013.76	2034.70	2557.69	2972.07	2713.58	2325.86	2974.28	3227.18	3040.97	3070.88	3571.83	2802.49	2273.38	2731.81	3283.96	4189.14	2781.34	2543.24	3017.75	3976.73	3174.32	3056.48	2994.80	4843.28	3388.88	3226.96	3258.42	3185.55	2785.15	2887.41	0.76	0.4834	0.6395	0.0433	0.0514	0.92	0.9354
IWGSC_chr2BS-ab-k71_contigs_longerthan_200_5175424:2657-10921	IWGSC_CSS_2BS_scaff_5175424:2657-10921	Traes_2BS_80474BB5B	eukaryotic translation initiation factor 4g	Not DE			2542.06	2552.55	2842.06	2965.98	2701.64	2537.11	2758.81	2335.13	2916.53	3075.54	3439.20	2753.23	2886.99	2511.50	3431.86	3220.35	2469.23	2780.66	2462.83	2837.11	3404.95	3964.47	2885.41	3048.04	3042.03	3262.25	2770.48	3048.07	2840.06	3124.31	3348.99	3296.70	3728.61	2548.60	3183.03	3348.66	0.95	1.0000	1.0000	0.5637	0.4139	1.12	0.9235
IWGSC_chr1AL_v2-ab-k71_contigs_longerthan_200_3853362:4949-7674	IWGSC_CSS_1AL_scaff_3853362:4949-7674	Traes_1AL_E7B90F187	prenyl transferase-like	Not DE			3014.66	3058.33	7354.11	3225.56	3861.99	3953.63	4211.82	3389.27	3907.85	1762.38	3667.31	1670.20	4074.93	3202.82	4402.22	2265.79	1701.57	3944.44	3199.45	2392.30	2022.23	2009.85	1729.14	4445.57	3823.51	3621.87	1350.94	3538.75	2471.24	1293.46	1680.11	2331.38	3130.62	1532.08	1584.68	1666.45	0.93	1.0000	1.0000	0.2482	0.8017	0.66	0.7403
IWGSC_chr5BL-ab-k71_contigs_longerthan_200_10837247:4035-8884	IWGSC_CSS_5BL_scaff_10837247:4035-8884	Traes_5BL_630B8A0B9	polyadenylate-binding protein 2	Not DE			2886.78	2698.47	3124.16	3031.12	2986.13	2490.01	2637.45	2623.04	2526.29	2749.15	2545.34	2543.20	3620.75	3200.79	3562.99	3906.54	4087.67	2962.26	2515.74	3092.97	2491.78	2307.54	3259.61	2326.58	3044.24	3333.60	3385.65	3654.32	2908.70	3201.45	3256.76	2640.24	2125.93	3042.64	2996.90	2717.62	0.91	1.0000	1.0000	0.0833	0.1407	0.88	0.9130
IWGSC_chr5AL-ab-k95_contigs_longerthan_200_2775069:1169-3154	IWGSC_CSS_5AL_scaff_2775069:1169-3154	Traes_5AL_CBEC2B9AD	50s ribosomal protein chloroplastic	Not DE			3834.21	5044.96	4576.92	2146.75	3555.10	3680.81	3992.69	2557.79	2209.60	1900.34	1775.34	1543.27	4196.38	5536.66	4776.88	3972.22	3640.28	3016.39	2817.38	2760.35	1513.31	1000.71	2326.19	2691.85	4218.67	4197.45	4802.98	3372.74	2621.32	1426.54	2002.91	2022.52	1245.01	1814.83	2068.80	1550.92	0.88	0.9946	1.0000	0.3865	0.5631	0.48	0.0280
IWGSC_chr3AL-ab-k71_contigs_longerthan_200_4298383:1329-4060	IWGSC_CSS_3AL_scaff_4298383:1329-4060	Traes_3AL_31E49AA0F	translation initiation factor eif1	Not DE			3009.10	2770.44	1998.61	3273.92	2402.54	3150.29	2081.19	2471.68	3126.46	3358.20	3146.06	4680.03	2745.30	2746.00	2486.48	3030.12	3002.19	2337.15	2252.21	3503.33	3426.07	3986.00	2880.15	2528.50	2578.44	2167.22	2376.59	2701.34	2470.07	4000.75	3083.52	2405.55	3681.19	3545.91	3170.22	3776.66	0.91	1.0000	1.0000	0.5637	0.5597	1.29	0.6584
IWGSC_chr4AS_v2-ab-k71_contigs_longerthan_200_5948009:1-4139	IWGSC_CSS_4AS_scaff_5948009:1-4139	Traes_4AS_0812D941C	myo-inositol 1-phosphate synthase	Not DE			4461.39	4438.62	6653.11	2660.00	4303.33	3386.67	4239.92	3159.40	2676.11	991.81	3623.96	1521.35	4488.62	3978.40	4828.08	2388.09	1715.01	4218.58	3563.53	1855.98	1569.00	936.12	1165.72	3842.09	4162.37	4655.06	2188.50	3036.51	2821.44	1813.90	1863.32	2933.60	2077.70	1499.81	1213.27	1357.50	0.83	0.9929	0.9551	0.2482	0.4098	0.48	0.1586
IWGSC_chr1BL-ab-k71_contigs_longerthan_200_3862719:6333-9875	IWGSC_CSS_1BL_scaff_3862719:6333-9875	Traes_1BL_66D2E2865	monosaccharide-sensing protein 2	Not DE			3347.15	3898.33	3823.74	3631.22	2845.83	3475.53	2580.14	2216.02	3032.26	1973.53	2948.92	2135.01	3600.51	3251.55	4970.45	3992.60	2158.74	3354.26	2188.71	2672.77	1669.83	1747.74	2485.97	2256.25	4132.57	4671.23	2410.89	4090.36	2407.24	2853.92	2531.38	2283.78	2211.93	2586.25	2611.83	3166.61	0.76	0.4703	0.6686	0.0433	0.0256	0.69	0.3062
IWGSC_chr5BL-ab-k71_contigs_longerthan_200_10864426:3150-12332	IWGSC_CSS_5BL_scaff_10864426:3150-12332	Traes_5BL_1430C137A	probable aldehyde oxidase 2-like	Not DE			1825.92	1426.63	1961.94	2843.59	2919.88	2626.87	2525.07	2699.28	2976.64	3093.21	5386.91	2970.56	1879.96	1337.98	1893.27	1992.90	1408.19	2835.67	3458.75	3705.07	6179.99	8293.09	1599.85	3752.48	2412.87	2542.06	947.10	1982.66	2091.94	4015.16	2682.19	3178.25	5612.61	3210.14	2390.69	3523.71	1.34	0.5504	0.1954	0.1489	0.0745	1.79	0.1687
IWGSC_chr4BS-ab-k71_contigs_longerthan_200_4930108:2863-7499	IWGSC_CSS_4BS_scaff_4930108:2863-7499	Traes_4BS_1687E4DC6	cbs domain-containing protein mitochondrial-like	Not DE			4403.56	3352.13	4767.33	2781.40	3338.81	2492.68	3370.13	2979.22	2180.90	3840.22	2890.08	2914.86	3204.53	3914.44	3177.09	3313.20	3118.32	2635.74	3845.06	1893.37	1921.41	1798.29	1581.98	3746.80	2767.19	3815.00	5794.33	2285.27	3624.25	1822.37	1784.80	2717.73	2604.16	1860.93	1939.87	1581.56	0.80	0.8361	0.8602	0.3865	0.1689	0.77	0.6928
IWGSC_chr3B-ab-k71_contigs_longerthan_200_10559196:107-2058	IWGSC_CSS_3B_scaff_10559196:107-2058	Traes_3B_9A83DF4F2	proline synthase co-transcribed bacterial homolog	Not DE			3462.80	3816.50	4358.30	2904.78	3290.10	3676.37	3955.61	3167.37	2764.92	2474.06	2528.82	2629.95	3809.26	4079.91	3787.79	2846.68	3066.98	2974.48	3332.81	2737.72	1815.78	1823.56	2676.23	3029.89	3274.93	3162.36	3239.60	2918.84	3000.62	1533.34	2218.54	2536.18	2008.58	2304.26	2404.35	2308.88	0.97	1.0000	0.9608	0.7728	0.7989	0.71	0.4548
[truncated: 79,386 more rows]
[truncated: 53 more columns]
